# Supplementary material for: Revision of the Lacinipolia vicina (Grote) complex (Noctuidae, Noctuinae, Eriopygini)
Source: Zookeys. 2015 Oct 15;(527):103–26. doi: 10.3897/zookeys.527.9686 (PMC4668889; doi:10.3897/zookeys.527.9686)
Supplement: XML Treatment for Lacinipolia vicina [file zookeys.527.9686-treatment1.xml]

<!DOCTYPE tp:taxon-treatment
  PUBLIC "-//TaxonX//DTD Taxonomic Treatment Publishing DTD v0 20100105//EN" "tax-treatment-NSO.dtd">
<tp:taxon-treatment xmlns:tp="http://www.plazi.org/taxpub"><tp:treatment-meta><kwd-group><label>Taxon classification</label><kwd><named-content content-type="kingdom">Animalia</named-content></kwd><kwd><named-content content-type="order">Lepidoptera</named-content></kwd><kwd><named-content content-type="family">Noctuidae</named-content></kwd></kwd-group><mixed-citation publication-type="journal"><person-group><name><surname>Schmidt</surname><given-names>B. Christian</given-names></name></person-group><article-title>Revision of the <italic><tp:taxon-name><tp:taxon-name-part taxon-name-part-type="genus">Lacinipolia</tp:taxon-name-part> <tp:taxon-name-part taxon-name-part-type="species">vicina</tp:taxon-name-part></tp:taxon-name></italic> (Grote) complex (<tp:taxon-name><tp:taxon-name-part taxon-name-part-type="family">Noctuidae</tp:taxon-name-part></tp:taxon-name>, <tp:taxon-name><tp:taxon-name-part taxon-name-part-type="subfamily">Noctuinae</tp:taxon-name-part></tp:taxon-name>, <tp:taxon-name><tp:taxon-name-part taxon-name-part-type="tribe">Eriopygini</tp:taxon-name-part></tp:taxon-name>)</article-title><source>Zookeys</source><day>15</day><month>10</month><year>2015</year><volume>2015</volume><issue>527</issue><fpage>103</fpage><lpage>126</lpage><pub-id pub-id-type="doi">10.3897/zookeys.527.9686</pub-id></mixed-citation></tp:treatment-meta><tp:nomenclature><tp:taxon-name>
                        <tp:taxon-name-part taxon-name-part-type="genus">Lacinipolia</tp:taxon-name-part>
                        <tp:taxon-name-part taxon-name-part-type="species">vicina</tp:taxon-name-part>
                    </tp:taxon-name><tp:taxon-authority>(Grote, 1874)</tp:taxon-authority><xref ref-type="fig" rid="F1">Figs 1–3</xref><xref ref-type="fig" rid="F3">, 55</xref><xref ref-type="fig" rid="F8">, 69</xref><tp:nomenclature-citation-list><tp:nomenclature-citation><tp:taxon-name><tp:taxon-name-part taxon-name-part-type="genus">Mamestra</tp:taxon-name-part> <tp:taxon-name-part taxon-name-part-type="species">vicina</tp:taxon-name-part></tp:taxon-name><comment> Grote, 1874a: 156.</comment></tp:nomenclature-citation><tp:nomenclature-citation><tp:taxon-name><tp:taxon-name-part taxon-name-part-type="genus">Mamestra</tp:taxon-name-part> <tp:taxon-name-part taxon-name-part-type="species">imbuna</tp:taxon-name-part></tp:taxon-name><comment> Smith, 1905a: 201, <bold>syn. rev.</bold></comment></tp:nomenclature-citation></tp:nomenclature-citation-list></tp:nomenclature><tp:treatment-sec sec-type="type material"><title>Type material.</title><p><italic><tp:taxon-name><tp:taxon-name-part taxon-name-part-type="genus">Mamestra</tp:taxon-name-part> <tp:taxon-name-part taxon-name-part-type="species">vicina</tp:taxon-name-part></tp:taxon-name></italic>: The type material of <italic><tp:taxon-name><tp:taxon-name-part taxon-name-part-type="genus">Lacinipolia</tp:taxon-name-part> <tp:taxon-name-part taxon-name-part-type="species">vicina</tp:taxon-name-part></tp:taxon-name></italic> almost certainly consisted of two species, the eastern species known previously as <italic><tp:taxon-name><tp:taxon-name-part taxon-name-part-type="genus">Lacinipolia</tp:taxon-name-part> <tp:taxon-name-part taxon-name-part-type="species">imbuna</tp:taxon-name-part></tp:taxon-name></italic> or <italic><tp:taxon-name><tp:taxon-name-part taxon-name-part-type="genus">Lacinipolia</tp:taxon-name-part> <tp:taxon-name-part taxon-name-part-type="species">teligera</tp:taxon-name-part></tp:taxon-name></italic> (<xref ref-type="bibr" rid="B4">Franclemont and Todd 1983</xref>) and represented by a female syntype from Massachusetts (<abbrev xmlns:xlink="http://www.w3.org/1999/xlink" content-type="institution" xlink:title="The Natural History Museum (statutorily: British Museum [Natural History]), London." xlink:type="simple">BMNH</abbrev>; examined), in addition to the widespread species previously called <italic><tp:taxon-name><tp:taxon-name-part taxon-name-part-type="genus">Lacinipolia</tp:taxon-name-part> <tp:taxon-name-part taxon-name-part-type="species">vicina</tp:taxon-name-part></tp:taxon-name></italic>, represented by at least one syntype from St. Catherines, Ontario (lost). I was unable to locate any St. Catherines specimens, stated by Grote to have come from George Norman. Other syntypes from the Norman collection (<italic><tp:taxon-name><tp:taxon-name-part taxon-name-part-type="genus">Crocigrapha</tp:taxon-name-part> <tp:taxon-name-part taxon-name-part-type="species">normani</tp:taxon-name-part></tp:taxon-name></italic> (Grote) and <italic><tp:taxon-name><tp:taxon-name-part taxon-name-part-type="genus">Xestia</tp:taxon-name-part> <tp:taxon-name-part taxon-name-part-type="species">normanianus</tp:taxon-name-part></tp:taxon-name></italic> (Grote)) are also considered to be lost (D. Lafontaine pers. comm.). This is unfortunate since it would have been preferable to fix the name <italic><tp:taxon-name><tp:taxon-name-part taxon-name-part-type="species">vicina</tp:taxon-name-part></tp:taxon-name></italic> as the widespread, well-known species here treated as <italic><tp:taxon-name><tp:taxon-name-part taxon-name-part-type="genus">Lacinipolia</tp:taxon-name-part> <tp:taxon-name-part taxon-name-part-type="species">sareta</tp:taxon-name-part></tp:taxon-name></italic>, but as the only extant primary type, the following female specimen [<abbrev xmlns:xlink="http://www.w3.org/1999/xlink" content-type="institution" xlink:title="The Natural History Museum (statutorily: British Museum [Natural History]), London." xlink:type="simple">BMNH</abbrev>] must be designated as <bold>lectotype</bold>: “<tp:taxon-name><tp:taxon-name-part taxon-name-part-type="genus">Mamestra</tp:taxon-name-part></tp:taxon-name> / <tp:taxon-name><tp:taxon-name-part taxon-name-part-type="species">vicina</tp:taxon-name-part></tp:taxon-name> / Type Grote” [red-bordered label]; “Type” [round red-bordered label]; “<tp:taxon-name><tp:taxon-name-part taxon-name-part-type="species">vicina</tp:taxon-name-part></tp:taxon-name> / TYPE” [small handwritten label]; Grote Coll. / 81-116.” [type-written label]; “U.S.America.” [type-written label]; “<tp:taxon-name><tp:taxon-name-part taxon-name-part-type="family">Noctuidae</tp:taxon-name-part></tp:taxon-name> / Brit. Mus. slide / No. 8237” [blue type-written label]. Type locality: “Massachusetts”.</p><p><italic><tp:taxon-name><tp:taxon-name-part taxon-name-part-type="genus">Mamestra</tp:taxon-name-part> <tp:taxon-name-part taxon-name-part-type="species">imbuna</tp:taxon-name-part></tp:taxon-name></italic>: Male lectotype (<named-content xmlns:xlink="http://www.w3.org/1999/xlink" content-type="dwc:institutional_code" xlink:type="simple">AMNH</named-content>; examined), designated by <xref ref-type="bibr" rid="B25">Todd (1982)</xref>. Type locality: Luzerne Co., Pennsylvania. The original type series of <italic><tp:taxon-name><tp:taxon-name-part taxon-name-part-type="genus">Mamestra</tp:taxon-name-part> <tp:taxon-name-part taxon-name-part-type="species">imbuna</tp:taxon-name-part></tp:taxon-name></italic> probably also included <italic><tp:taxon-name><tp:taxon-name-part taxon-name-part-type="genus">Lacinipolia</tp:taxon-name-part> <tp:taxon-name-part taxon-name-part-type="species">sareta</tp:taxon-name-part></tp:taxon-name></italic> from the southern Lake Michigan region, as <xref ref-type="bibr" rid="B21">Smith (1905a)</xref> mentions an August specimen from Hessville, Indiana (a suburb of Chicago), but Todd’s lectotype designation fortunately restricts the concept of the name.</p></tp:treatment-sec><tp:treatment-sec sec-type="Diagnosis"><title>Diagnosis.</title><p>Within the eastern North American range of <italic><tp:taxon-name><tp:taxon-name-part taxon-name-part-type="genus">Lacinipolia</tp:taxon-name-part> <tp:taxon-name-part taxon-name-part-type="species">vicina</tp:taxon-name-part></tp:taxon-name></italic>, <italic><tp:taxon-name><tp:taxon-name-part taxon-name-part-type="genus">Lacinipolia</tp:taxon-name-part> <tp:taxon-name-part taxon-name-part-type="species">sareta</tp:taxon-name-part></tp:taxon-name></italic> is most similar but the two can usually be separated without dissection by the more southern distribution, larger size and bivoltine spring / fall flight (April-May and September - October) of <italic><tp:taxon-name><tp:taxon-name-part taxon-name-part-type="genus">Lacinipolia</tp:taxon-name-part> <tp:taxon-name-part taxon-name-part-type="species">vicina</tp:taxon-name-part></tp:taxon-name></italic> (univoltine from late June to early August for <italic><tp:taxon-name><tp:taxon-name-part taxon-name-part-type="genus">Lacinipolia</tp:taxon-name-part> <tp:taxon-name-part taxon-name-part-type="species">sareta</tp:taxon-name-part></tp:taxon-name></italic>). In the male genitalia, <italic><tp:taxon-name><tp:taxon-name-part taxon-name-part-type="genus">Lacinipolia</tp:taxon-name-part> <tp:taxon-name-part taxon-name-part-type="species">vicina</tp:taxon-name-part></tp:taxon-name></italic> differs most obviously in the arrangement of the spines above the juxta, consisting of two lateral and one medial field of ventrally projecting spines, whereas in <italic><tp:taxon-name><tp:taxon-name-part taxon-name-part-type="genus">Lacinipolia</tp:taxon-name-part> <tp:taxon-name-part taxon-name-part-type="species">sareta</tp:taxon-name-part></tp:taxon-name></italic> the spines are directed dorsally and are on the inside of a large, rhomboid plate. Females of <italic><tp:taxon-name><tp:taxon-name-part taxon-name-part-type="genus">Lacinipolia</tp:taxon-name-part> <tp:taxon-name-part taxon-name-part-type="species">vicina</tp:taxon-name-part></tp:taxon-name></italic> have an asymmetrical, invaginated ostium, like the opening of a conch, compared to a simpler ostium with a convex prevaginal plate margin in <italic><tp:taxon-name><tp:taxon-name-part taxon-name-part-type="genus">Lacinipolia</tp:taxon-name-part> <tp:taxon-name-part taxon-name-part-type="species">sareta</tp:taxon-name-part></tp:taxon-name></italic>.</p><p>Although <italic><tp:taxon-name><tp:taxon-name-part taxon-name-part-type="genus">Lacinipolia</tp:taxon-name-part> <tp:taxon-name-part taxon-name-part-type="species">vicina</tp:taxon-name-part></tp:taxon-name></italic> is most closely related to <italic><tp:taxon-name><tp:taxon-name-part taxon-name-part-type="genus">Lacinipolia</tp:taxon-name-part> <tp:taxon-name-part taxon-name-part-type="species">teligera</tp:taxon-name-part></tp:taxon-name></italic>, <italic><tp:taxon-name><tp:taxon-name-part taxon-name-part-type="genus">Lacinipolia</tp:taxon-name-part> <tp:taxon-name-part taxon-name-part-type="species">vicina</tp:taxon-name-part></tp:taxon-name></italic> and <italic><tp:taxon-name><tp:taxon-name-part taxon-name-part-type="genus">Lacinipolia</tp:taxon-name-part> <tp:taxon-name-part taxon-name-part-type="species">teligera</tp:taxon-name-part></tp:taxon-name></italic> are not likely to be confused given the range disjunction and more extensive dark fuscous shading of the hindwing in <italic><tp:taxon-name><tp:taxon-name-part taxon-name-part-type="genus">Lacinipolia</tp:taxon-name-part> <tp:taxon-name-part taxon-name-part-type="species">vicina</tp:taxon-name-part></tp:taxon-name></italic>. The male genitalia differ in the shape of the clasper, with the apical lobe narrower and more pointed in <italic><tp:taxon-name><tp:taxon-name-part taxon-name-part-type="genus">Lacinipolia</tp:taxon-name-part> <tp:taxon-name-part taxon-name-part-type="species">vicina</tp:taxon-name-part></tp:taxon-name></italic>, and the thumb-like lobe situated one third the distance from the base, compared to halfway in <italic><tp:taxon-name><tp:taxon-name-part taxon-name-part-type="genus">Lacinipolia</tp:taxon-name-part> <tp:taxon-name-part taxon-name-part-type="species">teligera</tp:taxon-name-part></tp:taxon-name></italic>.</p></tp:treatment-sec><tp:treatment-sec sec-type="Distribution and biology"><title>Distribution and biology.</title><p>Specimens of <italic><tp:taxon-name><tp:taxon-name-part taxon-name-part-type="genus">Lacinipolia</tp:taxon-name-part> <tp:taxon-name-part taxon-name-part-type="species">vicina</tp:taxon-name-part></tp:taxon-name></italic> were examined from Massachusetts, New York, Pennsylvania, Virginia and North Carolina (Fig. <xref ref-type="fig" rid="F8">69</xref>); <xref ref-type="bibr" rid="B3">Forbes (1954)</xref> also cites New Jersey (Lakehurst) and Indiana records. The Indiana record (<xref ref-type="bibr" rid="B21">Smith 1905a</xref>) may be erroneous given the long-standing confusion with <italic><tp:taxon-name><tp:taxon-name-part taxon-name-part-type="genus">Lacinipolia</tp:taxon-name-part> <tp:taxon-name-part taxon-name-part-type="species">sareta</tp:taxon-name-part></tp:taxon-name></italic>, as discussed in the “Type material” section above. Eastern Ohio records of <italic><tp:taxon-name><tp:taxon-name-part taxon-name-part-type="genus">Lacinipolia</tp:taxon-name-part> <tp:taxon-name-part taxon-name-part-type="species">teligera</tp:taxon-name-part></tp:taxon-name></italic> from May and September given by <xref ref-type="bibr" rid="B17">Rings et al. (1992)</xref> are most likely <italic><tp:taxon-name><tp:taxon-name-part taxon-name-part-type="genus">Lacinipolia</tp:taxon-name-part> <tp:taxon-name-part taxon-name-part-type="species">vicina</tp:taxon-name-part></tp:taxon-name></italic>. <xref ref-type="bibr" rid="B15">Moore’s (1955)</xref> records for Michigan probably all apply to <italic><tp:taxon-name><tp:taxon-name-part taxon-name-part-type="genus">Lacinipolia</tp:taxon-name-part> <tp:taxon-name-part taxon-name-part-type="species">sareta</tp:taxon-name-part></tp:taxon-name></italic> based on flight dates and the widespread distribution of <italic><tp:taxon-name><tp:taxon-name-part taxon-name-part-type="genus">Lacinipolia</tp:taxon-name-part> <tp:taxon-name-part taxon-name-part-type="species">sareta</tp:taxon-name-part></tp:taxon-name></italic> in the Great Lakes region. There is no clear indication of habitat preference; in North Carolina <italic><tp:taxon-name><tp:taxon-name-part taxon-name-part-type="genus">Lacinipolia</tp:taxon-name-part> <tp:taxon-name-part taxon-name-part-type="species">vicina</tp:taxon-name-part></tp:taxon-name></italic> occurs in open oak-hickory forest (B. Sullivan pers. comm.). Despite the relatively broad distribution and apparent lack of specialized habitat requirements, <italic><tp:taxon-name><tp:taxon-name-part taxon-name-part-type="genus">Lacinipolia</tp:taxon-name-part> <tp:taxon-name-part taxon-name-part-type="species">vicina</tp:taxon-name-part></tp:taxon-name></italic> records are few. <italic><tp:taxon-name><tp:taxon-name-part taxon-name-part-type="genus">Lacinipolia</tp:taxon-name-part> <tp:taxon-name-part taxon-name-part-type="species">vicina</tp:taxon-name-part></tp:taxon-name></italic> is apparently bivoltine, flying in spring (April–May) and in late summer to early fall (late August to early October), with later dates farther south. The larvae were described and illustrated by <xref ref-type="bibr" rid="B5">Godfrey (1972)</xref> (reared vouchers examined; <named-content xmlns:xlink="http://www.w3.org/1999/xlink" content-type="dwc:institutional_code" xlink:type="simple">CUIC</named-content>), and are probably polyphagous ground dwellers like other <italic><tp:taxon-name><tp:taxon-name-part taxon-name-part-type="genus">Lacinipolia</tp:taxon-name-part></tp:taxon-name></italic> (<xref ref-type="bibr" rid="B26">Wagner et al. 2011</xref>).</p></tp:treatment-sec><tp:treatment-sec sec-type="Remarks"><title>Remarks.</title><p>As defined here, <italic><tp:taxon-name><tp:taxon-name-part taxon-name-part-type="genus">Lacinipolia</tp:taxon-name-part> <tp:taxon-name-part taxon-name-part-type="species">vicina</tp:taxon-name-part></tp:taxon-name></italic> is the same species later described by <xref ref-type="bibr" rid="B21">Smith (1905a)</xref> as <italic><tp:taxon-name><tp:taxon-name-part taxon-name-part-type="genus">Mamestra</tp:taxon-name-part> <tp:taxon-name-part taxon-name-part-type="species">imbuna</tp:taxon-name-part></tp:taxon-name></italic>, differing considerably in morphology from both <italic><tp:taxon-name><tp:taxon-name-part taxon-name-part-type="genus">Lacinipolia</tp:taxon-name-part> <tp:taxon-name-part taxon-name-part-type="species">sareta</tp:taxon-name-part></tp:taxon-name></italic> (= <italic><tp:taxon-name><tp:taxon-name-part taxon-name-part-type="species">vicina</tp:taxon-name-part></tp:taxon-name></italic> of authors) and <italic><tp:taxon-name><tp:taxon-name-part taxon-name-part-type="genus">Lacinipolia</tp:taxon-name-part> <tp:taxon-name-part taxon-name-part-type="species">pensilis</tp:taxon-name-part></tp:taxon-name></italic>, although more closely related to the latter. <italic><tp:taxon-name><tp:taxon-name-part taxon-name-part-type="genus">Lacinipolia</tp:taxon-name-part> <tp:taxon-name-part taxon-name-part-type="species">imbuna</tp:taxon-name-part></tp:taxon-name></italic> was previously treated as a junior synonym of <italic><tp:taxon-name><tp:taxon-name-part taxon-name-part-type="genus">Lacinipolia</tp:taxon-name-part> <tp:taxon-name-part taxon-name-part-type="species">teligera</tp:taxon-name-part></tp:taxon-name></italic> (<xref ref-type="bibr" rid="B4">Franclemont and Todd 1983</xref>).</p></tp:treatment-sec><tp:treatment-sec><!--Section generated to contain objects referenced in tp:taxon-treatment.--><fig id="F1" position="float" orientation="portrait"><label>Figures 1–27.</label><caption><p><italic><tp:taxon-name><tp:taxon-name-part taxon-name-part-type="genus">Lacinipolia</tp:taxon-name-part></tp:taxon-name></italic> adults. <bold>1</bold> <italic><tp:taxon-name><tp:taxon-name-part taxon-name-part-type="genus">Lacinipolia</tp:taxon-name-part> <tp:taxon-name-part taxon-name-part-type="species">vicina</tp:taxon-name-part></tp:taxon-name></italic> ♂ NC, Watauga Co., Beech Ck. bog <bold>2</bold> <italic><tp:taxon-name><tp:taxon-name-part taxon-name-part-type="genus">Lacinipolia</tp:taxon-name-part> <tp:taxon-name-part taxon-name-part-type="species">vicina</tp:taxon-name-part></tp:taxon-name></italic> ♂ PA, Beaver Co., 6 mi SW Darlington <bold>3</bold> <italic><tp:taxon-name><tp:taxon-name-part taxon-name-part-type="genus">Lacinipolia</tp:taxon-name-part> <tp:taxon-name-part taxon-name-part-type="species">vicina</tp:taxon-name-part></tp:taxon-name></italic> ♀ PA, Beaver Co., 6 mi SW Darlington <bold>4</bold> <italic><tp:taxon-name><tp:taxon-name-part taxon-name-part-type="genus">Lacinipolia</tp:taxon-name-part> <tp:taxon-name-part taxon-name-part-type="species">teligera</tp:taxon-name-part></tp:taxon-name></italic> ♂ TX, Lampasas Co., Lampasas R. 8 mi S Rte. 190 <bold>5</bold> <italic><tp:taxon-name><tp:taxon-name-part taxon-name-part-type="genus">Lacinipolia</tp:taxon-name-part> <tp:taxon-name-part taxon-name-part-type="species">teligera</tp:taxon-name-part></tp:taxon-name></italic> ♂ TX, Travis Co., Austin <bold>6</bold> <italic><tp:taxon-name><tp:taxon-name-part taxon-name-part-type="genus">Lacinipolia</tp:taxon-name-part> <tp:taxon-name-part taxon-name-part-type="species">teligera</tp:taxon-name-part></tp:taxon-name></italic> ♀ TX, Lampasas Co., Lampasas R. 8 mi S Rte. 190 <bold>7</bold> <italic><tp:taxon-name><tp:taxon-name-part taxon-name-part-type="genus">Lacinipolia</tp:taxon-name-part> <tp:taxon-name-part taxon-name-part-type="species">sareta</tp:taxon-name-part></tp:taxon-name></italic> ♂ ON, Manitoulin Is., Dominion Bay dunes <bold>8</bold> <italic><tp:taxon-name><tp:taxon-name-part taxon-name-part-type="genus">Lacinipolia</tp:taxon-name-part> <tp:taxon-name-part taxon-name-part-type="species">sareta</tp:taxon-name-part></tp:taxon-name></italic> ♂ BC, [Lillooet], Kirby Flats Rd. <bold>9</bold> <italic><tp:taxon-name><tp:taxon-name-part taxon-name-part-type="genus">Lacinipolia</tp:taxon-name-part> <tp:taxon-name-part taxon-name-part-type="species">sareta</tp:taxon-name-part></tp:taxon-name></italic> ♀ ON, Manitoulin Is., Sheguindah <bold>10</bold> <italic><tp:taxon-name><tp:taxon-name-part taxon-name-part-type="genus">Lacinipolia</tp:taxon-name-part> <tp:taxon-name-part taxon-name-part-type="species">sareta</tp:taxon-name-part></tp:taxon-name></italic> ♂ AB, Waterton Lakes NP, Blakiston Ck. fan <bold>11</bold> <italic><tp:taxon-name><tp:taxon-name-part taxon-name-part-type="genus">Lacinipolia</tp:taxon-name-part> <tp:taxon-name-part taxon-name-part-type="species">sareta</tp:taxon-name-part></tp:taxon-name></italic> ♂ AB, Manyberries, Pakowki Dunes <bold>12</bold> <italic><tp:taxon-name><tp:taxon-name-part taxon-name-part-type="genus">Lacinipolia</tp:taxon-name-part> <tp:taxon-name-part taxon-name-part-type="species">sareta</tp:taxon-name-part></tp:taxon-name></italic> ♀ AB, Manyberries, Pakowki Dunes <bold>13</bold> <italic><tp:taxon-name><tp:taxon-name-part taxon-name-part-type="genus">Lacinipolia</tp:taxon-name-part> <tp:taxon-name-part taxon-name-part-type="species">sareta</tp:taxon-name-part></tp:taxon-name></italic> ♂ CA, Mono Co., Lee Vining <bold>14</bold> <italic><tp:taxon-name><tp:taxon-name-part taxon-name-part-type="genus">Lacinipolia</tp:taxon-name-part> <tp:taxon-name-part taxon-name-part-type="species">sareta</tp:taxon-name-part></tp:taxon-name></italic> ♂AZ, Cochise Co., Huachuca Mtns, Ash Cyn. Rd. <bold>15</bold> <italic><tp:taxon-name><tp:taxon-name-part taxon-name-part-type="genus">Lacinipolia</tp:taxon-name-part> <tp:taxon-name-part taxon-name-part-type="species">sareta</tp:taxon-name-part></tp:taxon-name></italic> ♀AZ, [Maricopa Co.], Congress <bold>16</bold> <italic><tp:taxon-name><tp:taxon-name-part taxon-name-part-type="genus">Lacinipolia</tp:taxon-name-part> <tp:taxon-name-part taxon-name-part-type="species">dimocki</tp:taxon-name-part></tp:taxon-name></italic> ♂CA, Plumas Co., Jackson Ck., DNA voucher # CNCNoctuoidea7972 <bold>17</bold> <italic><tp:taxon-name><tp:taxon-name-part taxon-name-part-type="genus">Lacinipolia</tp:taxon-name-part> <tp:taxon-name-part taxon-name-part-type="species">dimocki</tp:taxon-name-part></tp:taxon-name></italic> ♂ Holotype, CA, Ventura Co., Cuyama Valley, Apache Cyn. <bold>18</bold> <italic><tp:taxon-name><tp:taxon-name-part taxon-name-part-type="genus">Lacinipolia</tp:taxon-name-part> <tp:taxon-name-part taxon-name-part-type="species">dimocki</tp:taxon-name-part></tp:taxon-name></italic> ♀Paratype, CA, Ventura Co., Cuyama Valley, Apache Cyn. <bold>19</bold> <italic><tp:taxon-name><tp:taxon-name-part taxon-name-part-type="genus">Lacinipolia</tp:taxon-name-part> <tp:taxon-name-part taxon-name-part-type="species">dimocki</tp:taxon-name-part></tp:taxon-name></italic> ♂ WA, Klickitat Co., Simcoe Butte <bold>20</bold> <italic><tp:taxon-name><tp:taxon-name-part taxon-name-part-type="genus">Lacinipolia</tp:taxon-name-part> <tp:taxon-name-part taxon-name-part-type="species">dimocki</tp:taxon-name-part></tp:taxon-name></italic> ♂ WA, Klickitat Co., Munson Prairie <bold>21</bold> <italic><tp:taxon-name><tp:taxon-name-part taxon-name-part-type="genus">Lacinipolia</tp:taxon-name-part> <tp:taxon-name-part taxon-name-part-type="species">dimocki</tp:taxon-name-part></tp:taxon-name></italic> ♀ WA, Yakima Co., South Fork Ahtanum Cr. <bold>22</bold> <italic><tp:taxon-name><tp:taxon-name-part taxon-name-part-type="genus">Lacinipolia</tp:taxon-name-part> <tp:taxon-name-part taxon-name-part-type="species">pensilis</tp:taxon-name-part></tp:taxon-name></italic> ♂ BC, Squamish, Diamond Head Trail <bold>23</bold> <italic><tp:taxon-name><tp:taxon-name-part taxon-name-part-type="genus">Lacinipolia</tp:taxon-name-part> <tp:taxon-name-part taxon-name-part-type="species">pensilis</tp:taxon-name-part></tp:taxon-name></italic> ♂ BC, [11 km WSW Invermere], Watch Peak <bold>24</bold> <italic><tp:taxon-name><tp:taxon-name-part taxon-name-part-type="genus">Lacinipolia</tp:taxon-name-part> <tp:taxon-name-part taxon-name-part-type="species">pensilis</tp:taxon-name-part></tp:taxon-name></italic> ♀ BC, [11 km WSW Invermere], Watch Peak <bold>25</bold> <italic><tp:taxon-name><tp:taxon-name-part taxon-name-part-type="genus">Lacinipolia</tp:taxon-name-part> <tp:taxon-name-part taxon-name-part-type="species">pensilis</tp:taxon-name-part></tp:taxon-name></italic> ♂ UT, [Utah Co.,] 12 mi N Provo <bold>26</bold> <italic><tp:taxon-name><tp:taxon-name-part taxon-name-part-type="genus">Lacinipolia</tp:taxon-name-part> <tp:taxon-name-part taxon-name-part-type="species">pensilis</tp:taxon-name-part></tp:taxon-name></italic> ♂ WA, Yakima Co., Bethel Ridge <bold>27</bold> <italic><tp:taxon-name><tp:taxon-name-part taxon-name-part-type="genus">Lacinipolia</tp:taxon-name-part> <tp:taxon-name-part taxon-name-part-type="species">pensilis</tp:taxon-name-part></tp:taxon-name></italic> ♀ UT, Salt Lake City.</p></caption><graphic xmlns:xlink="http://www.w3.org/1999/xlink" xlink:href="zookeys-527-103-g001.jpg" position="float" orientation="portrait" xlink:type="simple" id="oo_60419.jpg"/></fig><fig id="F3" position="float" orientation="portrait"><label>Figures 55–57.</label><caption><p><italic><tp:taxon-name><tp:taxon-name-part taxon-name-part-type="genus">Lacinipolia</tp:taxon-name-part></tp:taxon-name></italic> male genitalia. <bold>55</bold> <italic><tp:taxon-name><tp:taxon-name-part taxon-name-part-type="genus">Lacinipolia</tp:taxon-name-part> <tp:taxon-name-part taxon-name-part-type="species">vicina</tp:taxon-name-part></tp:taxon-name></italic> MA, Barnstable, <named-content xmlns:xlink="http://www.w3.org/1999/xlink" content-type="dwc:institutional_code" xlink:type="simple">CNC</named-content> Gen. Prep. # CNCLEP16884 <bold>56</bold> <italic><tp:taxon-name><tp:taxon-name-part taxon-name-part-type="genus">Lacinipolia</tp:taxon-name-part> <tp:taxon-name-part taxon-name-part-type="species">teligera</tp:taxon-name-part></tp:taxon-name></italic> TX, 6 mi E Canadian, <named-content xmlns:xlink="http://www.w3.org/1999/xlink" content-type="dwc:institutional_code" xlink:type="simple">CNC</named-content> Gen. Prep. # CNCLEP16886 <bold>57</bold> <italic><tp:taxon-name><tp:taxon-name-part taxon-name-part-type="genus">Lacinipolia</tp:taxon-name-part> <tp:taxon-name-part taxon-name-part-type="species">pensilis</tp:taxon-name-part></tp:taxon-name></italic> BC, Crowsnest, 5 mi NW, <named-content xmlns:xlink="http://www.w3.org/1999/xlink" content-type="dwc:institutional_code" xlink:type="simple">CNC</named-content> Gen. Prep. # CNCLEP16852.</p></caption><graphic xmlns:xlink="http://www.w3.org/1999/xlink" xlink:href="zookeys-527-103-g003.jpg" position="float" orientation="portrait" xlink:type="simple" id="oo_60421.jpg"/></fig><fig id="F8" position="float" orientation="portrait"><label>Figures 69–74.</label><caption><p>Distribution of examined specimens of <italic><tp:taxon-name><tp:taxon-name-part taxon-name-part-type="genus">Lacinipolia</tp:taxon-name-part></tp:taxon-name></italic>.</p></caption><graphic xmlns:xlink="http://www.w3.org/1999/xlink" xlink:href="zookeys-527-103-g008.jpg" position="float" orientation="portrait" xlink:type="simple" id="oo_60426.jpg"/></fig></tp:treatment-sec><ref-list><ref id="B4"><mixed-citation xmlns:xlink="http://www.w3.org/1999/xlink" xlink:type="simple"><person-group><name name-style="western"><surname>Franclemont</surname><given-names>JG</given-names></name><name name-style="western"><surname>Todd</surname><given-names>EL</given-names></name></person-group> (<year>1983</year>) <chapter-title><tp:taxon-name><tp:taxon-name-part taxon-name-part-type="family">Noctuidae</tp:taxon-name-part></tp:taxon-name>.</chapter-title> In: <person-group><name name-style="western"><surname>Hodges</surname><given-names>RW</given-names></name><name name-style="western"><surname>Dominick</surname><given-names>T</given-names></name><name name-style="western"><surname>Davis</surname><given-names>DR</given-names></name><name name-style="western"><surname>Ferguson</surname><given-names>DC</given-names></name><name name-style="western"><surname>Franclemont</surname><given-names>JG</given-names></name><name name-style="western"><surname>Munroe</surname><given-names>EG</given-names></name><name name-style="western"><surname>Powell</surname><given-names>JA</given-names></name></person-group>. <source>Check List of the <tp:taxon-name><tp:taxon-name-part taxon-name-part-type="order">Lepidoptera</tp:taxon-name-part></tp:taxon-name> of America North of Mexico</source>. <publisher-name>E. W. Classey Ltd.</publisher-name>, <publisher-loc>London</publisher-loc> and <publisher-name>The Wedge Entomological Research Foundation</publisher-name> <publisher-loc>Washington</publisher-loc>, <fpage>120</fpage>–<lpage>159</lpage>. </mixed-citation></ref><ref id="B25"><mixed-citation xmlns:xlink="http://www.w3.org/1999/xlink" xlink:type="simple"><person-group><name name-style="western"><surname>Todd</surname><given-names>EL</given-names></name></person-group> (<year>1982</year>) <article-title>The noctuid type material of John B. Smith (<tp:taxon-name><tp:taxon-name-part taxon-name-part-type="order">Lepidoptera</tp:taxon-name-part></tp:taxon-name>).</article-title> <source>United States Department of Agriculture, Technical Bulletin</source> <volume>1645</volume>: <fpage>1</fpage>–<lpage>228</lpage>. </mixed-citation></ref><ref id="B21"><mixed-citation xmlns:xlink="http://www.w3.org/1999/xlink" xlink:type="simple"><person-group><name name-style="western"><surname>Smith</surname><given-names>JB</given-names></name></person-group> (<year>1905a</year>) <article-title>New species of <tp:taxon-name><tp:taxon-name-part taxon-name-part-type="family">Noctuidae</tp:taxon-name-part></tp:taxon-name> for 1905.</article-title> <source>Journal of the New York Entomological Society</source> <volume>13</volume>: <fpage>188</fpage>–<lpage>211</lpage>. </mixed-citation></ref><ref id="B3"><mixed-citation xmlns:xlink="http://www.w3.org/1999/xlink" xlink:type="simple"><person-group><name name-style="western"><surname>Forbes</surname><given-names>WTM</given-names></name></person-group> (<year>1954</year>) <article-title><tp:taxon-name><tp:taxon-name-part taxon-name-part-type="order">Lepidoptera</tp:taxon-name-part></tp:taxon-name> of New York and neighboring states. Part 3 <tp:taxon-name><tp:taxon-name-part taxon-name-part-type="family">Noctuidae</tp:taxon-name-part></tp:taxon-name>.</article-title> <source>Cornell University Agriculture Experiment Station, Memoir</source> <volume>329</volume>: <fpage>1</fpage>–<lpage>433</lpage>. </mixed-citation></ref><ref id="B17"><mixed-citation xmlns:xlink="http://www.w3.org/1999/xlink" xlink:type="simple"><person-group><name name-style="western"><surname>Rings</surname><given-names>RW</given-names></name><name name-style="western"><surname>Metzler</surname><given-names>EH</given-names></name><name name-style="western"><surname>Arnold</surname><given-names>FJ</given-names></name><name name-style="western"><surname>Harris</surname><given-names>DH</given-names></name></person-group> (<year>1992</year>) <article-title>The owlet moths of Ohio Order <tp:taxon-name><tp:taxon-name-part taxon-name-part-type="order">Lepidoptera</tp:taxon-name-part></tp:taxon-name> Family <tp:taxon-name><tp:taxon-name-part taxon-name-part-type="family">Noctuidae</tp:taxon-name-part></tp:taxon-name>.</article-title> <source>Ohio Biological Survey Bulletin</source>, <series>New Series</series> <volume>9</volume>(<issue>2</issue>): <size units="page">vi + 1–219</size>, pl. 1–16. </mixed-citation></ref><ref id="B15"><mixed-citation xmlns:xlink="http://www.w3.org/1999/xlink" xlink:type="simple"><person-group><name name-style="western"><surname>Moore</surname><given-names>S</given-names></name></person-group> (<year>1955</year>) <source>An annotated list of the moths of Michigan exclusive of <tp:taxon-name><tp:taxon-name-part taxon-name-part-type="superfamily">Tineoidea</tp:taxon-name-part></tp:taxon-name> (<tp:taxon-name><tp:taxon-name-part taxon-name-part-type="order">Lepidoptera</tp:taxon-name-part></tp:taxon-name>).</source> <publisher-name>University of Michigan Museum of Zoology</publisher-name>, Miscellaneous Publications No. <issue>88</issue>, <size units="page">87 pp</size>. </mixed-citation></ref><ref id="B5"><mixed-citation xmlns:xlink="http://www.w3.org/1999/xlink" xlink:type="simple"><person-group><name name-style="western"><surname>Godfrey</surname><given-names>GL</given-names></name></person-group> (<year>1972</year>) <source>A review and reclassification of larvae of the subfamily <tp:taxon-name><tp:taxon-name-part taxon-name-part-type="subfamily">Hadeninae</tp:taxon-name-part></tp:taxon-name> (<tp:taxon-name><tp:taxon-name-part taxon-name-part-type="order">Lepidoptera</tp:taxon-name-part></tp:taxon-name>, <tp:taxon-name><tp:taxon-name-part taxon-name-part-type="family">Noctuidae</tp:taxon-name-part></tp:taxon-name>) of America north of Mexico.</source> <publisher-name>United States department of Agriculture</publisher-name>, <issue>Technical Bulletin 1450</issue>, <size units="page">265 pp</size>. </mixed-citation></ref><ref id="B26"><mixed-citation xmlns:xlink="http://www.w3.org/1999/xlink" xlink:type="simple"><person-group><name name-style="western"><surname>Wagner</surname><given-names>DL</given-names></name><name name-style="western"><surname>Schweitzer</surname><given-names>DF</given-names></name><name name-style="western"><surname>Sullivan</surname><given-names>JB</given-names></name></person-group> (<year>2011</year>) <source>Owlet Caterpillars of Eastern North America</source>. <publisher-name>Princeton University Press</publisher-name>, <publisher-loc>New Jersey</publisher-loc>. </mixed-citation></ref></ref-list></tp:taxon-treatment>
