# Supplementary material for: Revision of the Lacinipolia vicina (Grote) complex (Noctuidae, Noctuinae, Eriopygini)
Source: Zookeys. 2015 Oct 15;(527):103–26. doi: 10.3897/zookeys.527.9686 (PMC4668889; doi:10.3897/zookeys.527.9686)
Supplement: XML Treatment for Lacinipolia teligera [file zookeys.527.9686-treatment2.xml]

<!DOCTYPE tp:taxon-treatment
  PUBLIC "-//TaxonX//DTD Taxonomic Treatment Publishing DTD v0 20100105//EN" "tax-treatment-NSO.dtd">
<tp:taxon-treatment xmlns:tp="http://www.plazi.org/taxpub"><tp:treatment-meta><kwd-group><label>Taxon classification</label><kwd><named-content content-type="kingdom">Animalia</named-content></kwd><kwd><named-content content-type="order">Lepidoptera</named-content></kwd><kwd><named-content content-type="family">Noctuidae</named-content></kwd></kwd-group><mixed-citation publication-type="journal"><person-group><name><surname>Schmidt</surname><given-names>B. Christian</given-names></name></person-group><article-title>Revision of the <italic><tp:taxon-name><tp:taxon-name-part taxon-name-part-type="genus">Lacinipolia</tp:taxon-name-part> <tp:taxon-name-part taxon-name-part-type="species">vicina</tp:taxon-name-part></tp:taxon-name></italic> (Grote) complex (<tp:taxon-name><tp:taxon-name-part taxon-name-part-type="family">Noctuidae</tp:taxon-name-part></tp:taxon-name>, <tp:taxon-name><tp:taxon-name-part taxon-name-part-type="subfamily">Noctuinae</tp:taxon-name-part></tp:taxon-name>, <tp:taxon-name><tp:taxon-name-part taxon-name-part-type="tribe">Eriopygini</tp:taxon-name-part></tp:taxon-name>)</article-title><source>Zookeys</source><day>15</day><month>10</month><year>2015</year><volume>2015</volume><issue>527</issue><fpage>103</fpage><lpage>126</lpage><pub-id pub-id-type="doi">10.3897/zookeys.527.9686</pub-id></mixed-citation></tp:treatment-meta><tp:nomenclature><tp:taxon-name>
                        <tp:taxon-name-part taxon-name-part-type="genus">Lacinipolia</tp:taxon-name-part>
                        <tp:taxon-name-part taxon-name-part-type="species">teligera</tp:taxon-name-part>
                    </tp:taxon-name><tp:taxon-authority>(Morrison, 1875)</tp:taxon-authority><xref ref-type="fig" rid="F1">Figs 4–6</xref><xref ref-type="fig" rid="F3">, 56</xref><xref ref-type="fig" rid="F7">, 64</xref><xref ref-type="fig" rid="F8">, 70</xref><tp:nomenclature-citation-list><tp:nomenclature-citation><tp:taxon-name><tp:taxon-name-part taxon-name-part-type="genus">Mamestra</tp:taxon-name-part> <tp:taxon-name-part taxon-name-part-type="species">teligera</tp:taxon-name-part></tp:taxon-name><comment> Morrison, 1875: 215.</comment></tp:nomenclature-citation></tp:nomenclature-citation-list></tp:nomenclature><tp:treatment-sec sec-type="type material"><title>Type material.</title><p>Morrison’s original description was based on two specimens, and Wilterding (1997) discussed two Morrison specimens in the <named-content xmlns:xlink="http://www.w3.org/1999/xlink" content-type="dwc:institutional_code" xlink:type="simple">MSU</named-content> collection: a male with two conflicting locality labels (Texas and New York), and a damaged female <!--PageBreak-->specimen labelled simply “19/10” and probably not a syntype. A third specimen in <named-content xmlns:xlink="http://www.w3.org/1999/xlink" content-type="dwc:institutional_code" xlink:type="simple">MCZ</named-content> (photo available at <ext-link xmlns:xlink="http://www.w3.org/1999/xlink" xlink:type="simple" ext-link-type="uri" xlink:href="http://insects.oeb.harvard.edu/mcz/Species_record.php?id=1585">http://insects.oeb.harvard.edu/mcz/Species_record.php?id=1585</ext-link>), dissected and labelled as follows, is here designated as <bold>lectotype</bold>: “<tp:taxon-name><tp:taxon-name-part taxon-name-part-type="genus">Dianthoecia</tp:taxon-name-part></tp:taxon-name> / <tp:taxon-name><tp:taxon-name-part taxon-name-part-type="species">teligera</tp:taxon-name-part></tp:taxon-name> / Type / Morr”; “Tex.”; 27/10”; “Certainly not / <tp:taxon-name><tp:taxon-name-part taxon-name-part-type="species">vicina</tp:taxon-name-part></tp:taxon-name> as / refined by Grote”; “Peab. Acad.”; “Type / 1742”; “M.C.Z. Type # / gen. 1742 / 28 Jan. 33 H[?]. B.”; the following label will be added: “Lectotype / <tp:taxon-name><tp:taxon-name-part taxon-name-part-type="genus">Dianthoecia</tp:taxon-name-part></tp:taxon-name> / <tp:taxon-name><tp:taxon-name-part taxon-name-part-type="species">teligera</tp:taxon-name-part></tp:taxon-name> Morr., 1875 / desig. by Schmidt 2015”. Type locality: Waco, Texas.</p></tp:treatment-sec><tp:treatment-sec sec-type="Diagnosis"><title>Diagnosis.</title><p>Although closely related to <italic><tp:taxon-name><tp:taxon-name-part taxon-name-part-type="genus">Lacinipolia</tp:taxon-name-part> <tp:taxon-name-part taxon-name-part-type="species">vicina</tp:taxon-name-part></tp:taxon-name></italic>, the challenge in identifying <italic><tp:taxon-name><tp:taxon-name-part taxon-name-part-type="genus">Lacinipolia</tp:taxon-name-part> <tp:taxon-name-part taxon-name-part-type="species">teligera</tp:taxon-name-part></tp:taxon-name></italic> is in separating it from <italic><tp:taxon-name><tp:taxon-name-part taxon-name-part-type="genus">Lacinipolia</tp:taxon-name-part> <tp:taxon-name-part taxon-name-part-type="species">sareta</tp:taxon-name-part></tp:taxon-name></italic> in the southwestern Great Plains where the ranges of the two can overlap. Compared to <italic><tp:taxon-name><tp:taxon-name-part taxon-name-part-type="genus">Lacinipolia</tp:taxon-name-part> <tp:taxon-name-part taxon-name-part-type="species">sareta</tp:taxon-name-part></tp:taxon-name></italic>, <italic><tp:taxon-name><tp:taxon-name-part taxon-name-part-type="genus">Lacinipolia</tp:taxon-name-part> <tp:taxon-name-part taxon-name-part-type="species">teligera</tp:taxon-name-part></tp:taxon-name></italic> is slightly larger with a broader forewing and better-defined, crisper forewing maculation. Reliable identification should be based on genitalic structure, where <italic><tp:taxon-name><tp:taxon-name-part taxon-name-part-type="genus">Lacinipolia</tp:taxon-name-part> <tp:taxon-name-part taxon-name-part-type="species">teligera</tp:taxon-name-part></tp:taxon-name></italic> males have a medial and lateral field of short, ventrally directed spines above the juxta, rather than two large flanges laterally on the juxta with dorsally directed spines in <italic><tp:taxon-name><tp:taxon-name-part taxon-name-part-type="genus">Lacinipolia</tp:taxon-name-part> <tp:taxon-name-part taxon-name-part-type="species">sareta</tp:taxon-name-part></tp:taxon-name></italic>. The female <italic><tp:taxon-name><tp:taxon-name-part taxon-name-part-type="genus">Lacinipolia</tp:taxon-name-part> <tp:taxon-name-part taxon-name-part-type="species">teligera</tp:taxon-name-part></tp:taxon-name></italic> has an asymmetrical, invaginated ostium (like the opening of a conch), whereas that of <italic><tp:taxon-name><tp:taxon-name-part taxon-name-part-type="genus">Lacinipolia</tp:taxon-name-part> <tp:taxon-name-part taxon-name-part-type="species">sareta</tp:taxon-name-part></tp:taxon-name></italic> has a simple ostium with the margin of the prevaginal plate convex.</p></tp:treatment-sec><tp:treatment-sec sec-type="Distribution and biology"><title>Distribution and biology.</title><p><italic><tp:taxon-name><tp:taxon-name-part taxon-name-part-type="genus">Lacinipolia</tp:taxon-name-part> <tp:taxon-name-part taxon-name-part-type="species">teligera</tp:taxon-name-part></tp:taxon-name></italic> is known from the Great Plains of central Colorado and eastern Kansas southward to central Texas (Fig. <xref ref-type="fig" rid="F8">70</xref>). Nothing is known of the early stages, although these are undoubtedly similar to those of <italic><tp:taxon-name><tp:taxon-name-part taxon-name-part-type="genus">Lacinipolia</tp:taxon-name-part> <tp:taxon-name-part taxon-name-part-type="species">vicina</tp:taxon-name-part></tp:taxon-name></italic>.</p></tp:treatment-sec><tp:treatment-sec sec-type="Remarks"><title>Remarks.</title><p><italic><tp:taxon-name><tp:taxon-name-part taxon-name-part-type="genus">Lacinipolia</tp:taxon-name-part> <tp:taxon-name-part taxon-name-part-type="species">teligera</tp:taxon-name-part></tp:taxon-name></italic> is closely related to <italic><tp:taxon-name><tp:taxon-name-part taxon-name-part-type="genus">Lacinipolia</tp:taxon-name-part> <tp:taxon-name-part taxon-name-part-type="species">vicina</tp:taxon-name-part></tp:taxon-name></italic>, and the two have previously been considered conspecific (as <italic><tp:taxon-name><tp:taxon-name-part taxon-name-part-type="genus">Lacinipolia</tp:taxon-name-part> <tp:taxon-name-part taxon-name-part-type="species">imbuna</tp:taxon-name-part></tp:taxon-name></italic>; <xref ref-type="bibr" rid="B4">Franclemont and Todd 1983</xref>). However the two differ structurally as outlined in the <italic><tp:taxon-name><tp:taxon-name-part taxon-name-part-type="genus">Lacinipolia</tp:taxon-name-part> <tp:taxon-name-part taxon-name-part-type="species">vicina</tp:taxon-name-part></tp:taxon-name></italic> diagnosis, in addition to a DNA barcode difference of 1.0%. The two species occupy separate ecoregions and different habitats, with <italic><tp:taxon-name><tp:taxon-name-part taxon-name-part-type="species">teligera</tp:taxon-name-part></tp:taxon-name></italic> in the grasslands of the Great Plains and <italic><tp:taxon-name><tp:taxon-name-part taxon-name-part-type="species">vicina</tp:taxon-name-part></tp:taxon-name></italic> in deciduous forest of the Appalachian and Atlantic region.</p></tp:treatment-sec><tp:treatment-sec><!--Section generated to contain objects referenced in tp:taxon-treatment.--><fig id="F1" position="float" orientation="portrait"><label>Figures 1–27.</label><caption><p><italic><tp:taxon-name><tp:taxon-name-part taxon-name-part-type="genus">Lacinipolia</tp:taxon-name-part></tp:taxon-name></italic> adults. <bold>1</bold> <italic><tp:taxon-name><tp:taxon-name-part taxon-name-part-type="genus">Lacinipolia</tp:taxon-name-part> <tp:taxon-name-part taxon-name-part-type="species">vicina</tp:taxon-name-part></tp:taxon-name></italic> ♂ NC, Watauga Co., Beech Ck. bog <bold>2</bold> <italic><tp:taxon-name><tp:taxon-name-part taxon-name-part-type="genus">Lacinipolia</tp:taxon-name-part> <tp:taxon-name-part taxon-name-part-type="species">vicina</tp:taxon-name-part></tp:taxon-name></italic> ♂ PA, Beaver Co., 6 mi SW Darlington <bold>3</bold> <italic><tp:taxon-name><tp:taxon-name-part taxon-name-part-type="genus">Lacinipolia</tp:taxon-name-part> <tp:taxon-name-part taxon-name-part-type="species">vicina</tp:taxon-name-part></tp:taxon-name></italic> ♀ PA, Beaver Co., 6 mi SW Darlington <bold>4</bold> <italic><tp:taxon-name><tp:taxon-name-part taxon-name-part-type="genus">Lacinipolia</tp:taxon-name-part> <tp:taxon-name-part taxon-name-part-type="species">teligera</tp:taxon-name-part></tp:taxon-name></italic> ♂ TX, Lampasas Co., Lampasas R. 8 mi S Rte. 190 <bold>5</bold> <italic><tp:taxon-name><tp:taxon-name-part taxon-name-part-type="genus">Lacinipolia</tp:taxon-name-part> <tp:taxon-name-part taxon-name-part-type="species">teligera</tp:taxon-name-part></tp:taxon-name></italic> ♂ TX, Travis Co., Austin <bold>6</bold> <italic><tp:taxon-name><tp:taxon-name-part taxon-name-part-type="genus">Lacinipolia</tp:taxon-name-part> <tp:taxon-name-part taxon-name-part-type="species">teligera</tp:taxon-name-part></tp:taxon-name></italic> ♀ TX, Lampasas Co., Lampasas R. 8 mi S Rte. 190 <bold>7</bold> <italic><tp:taxon-name><tp:taxon-name-part taxon-name-part-type="genus">Lacinipolia</tp:taxon-name-part> <tp:taxon-name-part taxon-name-part-type="species">sareta</tp:taxon-name-part></tp:taxon-name></italic> ♂ ON, Manitoulin Is., Dominion Bay dunes <bold>8</bold> <italic><tp:taxon-name><tp:taxon-name-part taxon-name-part-type="genus">Lacinipolia</tp:taxon-name-part> <tp:taxon-name-part taxon-name-part-type="species">sareta</tp:taxon-name-part></tp:taxon-name></italic> ♂ BC, [Lillooet], Kirby Flats Rd. <bold>9</bold> <italic><tp:taxon-name><tp:taxon-name-part taxon-name-part-type="genus">Lacinipolia</tp:taxon-name-part> <tp:taxon-name-part taxon-name-part-type="species">sareta</tp:taxon-name-part></tp:taxon-name></italic> ♀ ON, Manitoulin Is., Sheguindah <bold>10</bold> <italic><tp:taxon-name><tp:taxon-name-part taxon-name-part-type="genus">Lacinipolia</tp:taxon-name-part> <tp:taxon-name-part taxon-name-part-type="species">sareta</tp:taxon-name-part></tp:taxon-name></italic> ♂ AB, Waterton Lakes NP, Blakiston Ck. fan <bold>11</bold> <italic><tp:taxon-name><tp:taxon-name-part taxon-name-part-type="genus">Lacinipolia</tp:taxon-name-part> <tp:taxon-name-part taxon-name-part-type="species">sareta</tp:taxon-name-part></tp:taxon-name></italic> ♂ AB, Manyberries, Pakowki Dunes <bold>12</bold> <italic><tp:taxon-name><tp:taxon-name-part taxon-name-part-type="genus">Lacinipolia</tp:taxon-name-part> <tp:taxon-name-part taxon-name-part-type="species">sareta</tp:taxon-name-part></tp:taxon-name></italic> ♀ AB, Manyberries, Pakowki Dunes <bold>13</bold> <italic><tp:taxon-name><tp:taxon-name-part taxon-name-part-type="genus">Lacinipolia</tp:taxon-name-part> <tp:taxon-name-part taxon-name-part-type="species">sareta</tp:taxon-name-part></tp:taxon-name></italic> ♂ CA, Mono Co., Lee Vining <bold>14</bold> <italic><tp:taxon-name><tp:taxon-name-part taxon-name-part-type="genus">Lacinipolia</tp:taxon-name-part> <tp:taxon-name-part taxon-name-part-type="species">sareta</tp:taxon-name-part></tp:taxon-name></italic> ♂AZ, Cochise Co., Huachuca Mtns, Ash Cyn. Rd. <bold>15</bold> <italic><tp:taxon-name><tp:taxon-name-part taxon-name-part-type="genus">Lacinipolia</tp:taxon-name-part> <tp:taxon-name-part taxon-name-part-type="species">sareta</tp:taxon-name-part></tp:taxon-name></italic> ♀AZ, [Maricopa Co.], Congress <bold>16</bold> <italic><tp:taxon-name><tp:taxon-name-part taxon-name-part-type="genus">Lacinipolia</tp:taxon-name-part> <tp:taxon-name-part taxon-name-part-type="species">dimocki</tp:taxon-name-part></tp:taxon-name></italic> ♂CA, Plumas Co., Jackson Ck., DNA voucher # CNCNoctuoidea7972 <bold>17</bold> <italic><tp:taxon-name><tp:taxon-name-part taxon-name-part-type="genus">Lacinipolia</tp:taxon-name-part> <tp:taxon-name-part taxon-name-part-type="species">dimocki</tp:taxon-name-part></tp:taxon-name></italic> ♂ Holotype, CA, Ventura Co., Cuyama Valley, Apache Cyn. <bold>18</bold> <italic><tp:taxon-name><tp:taxon-name-part taxon-name-part-type="genus">Lacinipolia</tp:taxon-name-part> <tp:taxon-name-part taxon-name-part-type="species">dimocki</tp:taxon-name-part></tp:taxon-name></italic> ♀Paratype, CA, Ventura Co., Cuyama Valley, Apache Cyn. <bold>19</bold> <italic><tp:taxon-name><tp:taxon-name-part taxon-name-part-type="genus">Lacinipolia</tp:taxon-name-part> <tp:taxon-name-part taxon-name-part-type="species">dimocki</tp:taxon-name-part></tp:taxon-name></italic> ♂ WA, Klickitat Co., Simcoe Butte <bold>20</bold> <italic><tp:taxon-name><tp:taxon-name-part taxon-name-part-type="genus">Lacinipolia</tp:taxon-name-part> <tp:taxon-name-part taxon-name-part-type="species">dimocki</tp:taxon-name-part></tp:taxon-name></italic> ♂ WA, Klickitat Co., Munson Prairie <bold>21</bold> <italic><tp:taxon-name><tp:taxon-name-part taxon-name-part-type="genus">Lacinipolia</tp:taxon-name-part> <tp:taxon-name-part taxon-name-part-type="species">dimocki</tp:taxon-name-part></tp:taxon-name></italic> ♀ WA, Yakima Co., South Fork Ahtanum Cr. <bold>22</bold> <italic><tp:taxon-name><tp:taxon-name-part taxon-name-part-type="genus">Lacinipolia</tp:taxon-name-part> <tp:taxon-name-part taxon-name-part-type="species">pensilis</tp:taxon-name-part></tp:taxon-name></italic> ♂ BC, Squamish, Diamond Head Trail <bold>23</bold> <italic><tp:taxon-name><tp:taxon-name-part taxon-name-part-type="genus">Lacinipolia</tp:taxon-name-part> <tp:taxon-name-part taxon-name-part-type="species">pensilis</tp:taxon-name-part></tp:taxon-name></italic> ♂ BC, [11 km WSW Invermere], Watch Peak <bold>24</bold> <italic><tp:taxon-name><tp:taxon-name-part taxon-name-part-type="genus">Lacinipolia</tp:taxon-name-part> <tp:taxon-name-part taxon-name-part-type="species">pensilis</tp:taxon-name-part></tp:taxon-name></italic> ♀ BC, [11 km WSW Invermere], Watch Peak <bold>25</bold> <italic><tp:taxon-name><tp:taxon-name-part taxon-name-part-type="genus">Lacinipolia</tp:taxon-name-part> <tp:taxon-name-part taxon-name-part-type="species">pensilis</tp:taxon-name-part></tp:taxon-name></italic> ♂ UT, [Utah Co.,] 12 mi N Provo <bold>26</bold> <italic><tp:taxon-name><tp:taxon-name-part taxon-name-part-type="genus">Lacinipolia</tp:taxon-name-part> <tp:taxon-name-part taxon-name-part-type="species">pensilis</tp:taxon-name-part></tp:taxon-name></italic> ♂ WA, Yakima Co., Bethel Ridge <bold>27</bold> <italic><tp:taxon-name><tp:taxon-name-part taxon-name-part-type="genus">Lacinipolia</tp:taxon-name-part> <tp:taxon-name-part taxon-name-part-type="species">pensilis</tp:taxon-name-part></tp:taxon-name></italic> ♀ UT, Salt Lake City.</p></caption><graphic xmlns:xlink="http://www.w3.org/1999/xlink" xlink:href="zookeys-527-103-g001.jpg" position="float" orientation="portrait" xlink:type="simple" id="oo_60419.jpg"/></fig><fig id="F3" position="float" orientation="portrait"><label>Figures 55–57.</label><caption><p><italic><tp:taxon-name><tp:taxon-name-part taxon-name-part-type="genus">Lacinipolia</tp:taxon-name-part></tp:taxon-name></italic> male genitalia. <bold>55</bold> <italic><tp:taxon-name><tp:taxon-name-part taxon-name-part-type="genus">Lacinipolia</tp:taxon-name-part> <tp:taxon-name-part taxon-name-part-type="species">vicina</tp:taxon-name-part></tp:taxon-name></italic> MA, Barnstable, <named-content xmlns:xlink="http://www.w3.org/1999/xlink" content-type="dwc:institutional_code" xlink:type="simple">CNC</named-content> Gen. Prep. # CNCLEP16884 <bold>56</bold> <italic><tp:taxon-name><tp:taxon-name-part taxon-name-part-type="genus">Lacinipolia</tp:taxon-name-part> <tp:taxon-name-part taxon-name-part-type="species">teligera</tp:taxon-name-part></tp:taxon-name></italic> TX, 6 mi E Canadian, <named-content xmlns:xlink="http://www.w3.org/1999/xlink" content-type="dwc:institutional_code" xlink:type="simple">CNC</named-content> Gen. Prep. # CNCLEP16886 <bold>57</bold> <italic><tp:taxon-name><tp:taxon-name-part taxon-name-part-type="genus">Lacinipolia</tp:taxon-name-part> <tp:taxon-name-part taxon-name-part-type="species">pensilis</tp:taxon-name-part></tp:taxon-name></italic> BC, Crowsnest, 5 mi NW, <named-content xmlns:xlink="http://www.w3.org/1999/xlink" content-type="dwc:institutional_code" xlink:type="simple">CNC</named-content> Gen. Prep. # CNCLEP16852.</p></caption><graphic xmlns:xlink="http://www.w3.org/1999/xlink" xlink:href="zookeys-527-103-g003.jpg" position="float" orientation="portrait" xlink:type="simple" id="oo_60421.jpg"/></fig><fig id="F7" position="float" orientation="portrait"><label>Figures 63–68.</label><caption><p><italic><tp:taxon-name><tp:taxon-name-part taxon-name-part-type="genus">Lacinipolia</tp:taxon-name-part></tp:taxon-name></italic> female genitalia. <bold>63</bold> <italic><tp:taxon-name><tp:taxon-name-part taxon-name-part-type="genus">Lacinipolia</tp:taxon-name-part> <tp:taxon-name-part taxon-name-part-type="species">vicina</tp:taxon-name-part></tp:taxon-name></italic> MA, Barnstable, <named-content xmlns:xlink="http://www.w3.org/1999/xlink" content-type="dwc:institutional_code" xlink:type="simple">CNC</named-content> Gen. Prep. # CNCLEP16883 <bold>64</bold> <italic><tp:taxon-name><tp:taxon-name-part taxon-name-part-type="genus">Lacinipolia</tp:taxon-name-part> <tp:taxon-name-part taxon-name-part-type="species">teligera</tp:taxon-name-part></tp:taxon-name></italic> TX, 16 mi ESE Canyon, <named-content xmlns:xlink="http://www.w3.org/1999/xlink" content-type="dwc:institutional_code" xlink:type="simple">CNC</named-content> Gen. Prep. # CNCLEP16885 <bold>65</bold> <italic><tp:taxon-name><tp:taxon-name-part taxon-name-part-type="genus">Lacinipolia</tp:taxon-name-part> <tp:taxon-name-part taxon-name-part-type="species">pensilis</tp:taxon-name-part></tp:taxon-name></italic> BC, Mt. Kobau, <named-content xmlns:xlink="http://www.w3.org/1999/xlink" content-type="dwc:institutional_code" xlink:type="simple">CNC</named-content> Gen. Prep. # CNCLEP16840 <bold>66</bold> <italic><tp:taxon-name><tp:taxon-name-part taxon-name-part-type="genus">Lacinipolia</tp:taxon-name-part> <tp:taxon-name-part taxon-name-part-type="species">acutipennis</tp:taxon-name-part></tp:taxon-name></italic> CA, Truckee, <named-content xmlns:xlink="http://www.w3.org/1999/xlink" content-type="dwc:institutional_code" xlink:type="simple">CNC</named-content> Gen. Prep. # CNCLEP16847 <bold>67</bold> <italic><tp:taxon-name><tp:taxon-name-part taxon-name-part-type="genus">Lacinipolia</tp:taxon-name-part> <tp:taxon-name-part taxon-name-part-type="species">sareta</tp:taxon-name-part></tp:taxon-name></italic> AB, Wainwright Dunes, <named-content xmlns:xlink="http://www.w3.org/1999/xlink" content-type="dwc:institutional_code" xlink:type="simple">CNC</named-content> Gen. Prep. # CNCLEP16837 <bold>68</bold> <italic><tp:taxon-name><tp:taxon-name-part taxon-name-part-type="genus">Lacinipolia</tp:taxon-name-part> <tp:taxon-name-part taxon-name-part-type="species">dimocki</tp:taxon-name-part></tp:taxon-name></italic> CA, Plumas Co., Happy Valley, <named-content xmlns:xlink="http://www.w3.org/1999/xlink" content-type="dwc:institutional_code" xlink:type="simple">CNC</named-content> Gen. Prep. # CNCLEP16881.</p></caption><graphic xmlns:xlink="http://www.w3.org/1999/xlink" xlink:href="zookeys-527-103-g007.jpg" position="float" orientation="portrait" xlink:type="simple" id="oo_60425.jpg"/></fig><fig id="F8" position="float" orientation="portrait"><label>Figures 69–74.</label><caption><p>Distribution of examined specimens of <italic><tp:taxon-name><tp:taxon-name-part taxon-name-part-type="genus">Lacinipolia</tp:taxon-name-part></tp:taxon-name></italic>.</p></caption><graphic xmlns:xlink="http://www.w3.org/1999/xlink" xlink:href="zookeys-527-103-g008.jpg" position="float" orientation="portrait" xlink:type="simple" id="oo_60426.jpg"/></fig></tp:treatment-sec><ref-list><ref id="B4"><mixed-citation xmlns:xlink="http://www.w3.org/1999/xlink" xlink:type="simple"><person-group><name name-style="western"><surname>Franclemont</surname><given-names>JG</given-names></name><name name-style="western"><surname>Todd</surname><given-names>EL</given-names></name></person-group> (<year>1983</year>) <chapter-title><tp:taxon-name><tp:taxon-name-part taxon-name-part-type="family">Noctuidae</tp:taxon-name-part></tp:taxon-name>.</chapter-title> In: <person-group><name name-style="western"><surname>Hodges</surname><given-names>RW</given-names></name><name name-style="western"><surname>Dominick</surname><given-names>T</given-names></name><name name-style="western"><surname>Davis</surname><given-names>DR</given-names></name><name name-style="western"><surname>Ferguson</surname><given-names>DC</given-names></name><name name-style="western"><surname>Franclemont</surname><given-names>JG</given-names></name><name name-style="western"><surname>Munroe</surname><given-names>EG</given-names></name><name name-style="western"><surname>Powell</surname><given-names>JA</given-names></name></person-group>. <source>Check List of the <tp:taxon-name><tp:taxon-name-part taxon-name-part-type="order">Lepidoptera</tp:taxon-name-part></tp:taxon-name> of America North of Mexico</source>. <publisher-name>E. W. Classey Ltd.</publisher-name>, <publisher-loc>London</publisher-loc> and <publisher-name>The Wedge Entomological Research Foundation</publisher-name> <publisher-loc>Washington</publisher-loc>, <fpage>120</fpage>–<lpage>159</lpage>. </mixed-citation></ref></ref-list></tp:taxon-treatment>
