# Supplementary material for: Revision of the Lacinipolia vicina (Grote) complex (Noctuidae, Noctuinae, Eriopygini)
Source: Zookeys. 2015 Oct 15;(527):103–26. doi: 10.3897/zookeys.527.9686 (PMC4668889; doi:10.3897/zookeys.527.9686)
Supplement: XML Treatment for Lacinipolia pensilis [file zookeys.527.9686-treatment3.xml]

<!DOCTYPE tp:taxon-treatment
  PUBLIC "-//TaxonX//DTD Taxonomic Treatment Publishing DTD v0 20100105//EN" "tax-treatment-NSO.dtd">
<tp:taxon-treatment xmlns:tp="http://www.plazi.org/taxpub"><tp:treatment-meta><kwd-group><label>Taxon classification</label><kwd><named-content content-type="kingdom">Animalia</named-content></kwd><kwd><named-content content-type="order">Lepidoptera</named-content></kwd><kwd><named-content content-type="family">Noctuidae</named-content></kwd></kwd-group><mixed-citation publication-type="journal"><person-group><name><surname>Schmidt</surname><given-names>B. Christian</given-names></name></person-group><article-title>Revision of the <italic><tp:taxon-name><tp:taxon-name-part taxon-name-part-type="genus">Lacinipolia</tp:taxon-name-part> <tp:taxon-name-part taxon-name-part-type="species">vicina</tp:taxon-name-part></tp:taxon-name></italic> (Grote) complex (<tp:taxon-name><tp:taxon-name-part taxon-name-part-type="family">Noctuidae</tp:taxon-name-part></tp:taxon-name>, <tp:taxon-name><tp:taxon-name-part taxon-name-part-type="subfamily">Noctuinae</tp:taxon-name-part></tp:taxon-name>, <tp:taxon-name><tp:taxon-name-part taxon-name-part-type="tribe">Eriopygini</tp:taxon-name-part></tp:taxon-name>)</article-title><source>Zookeys</source><day>15</day><month>10</month><year>2015</year><volume>2015</volume><issue>527</issue><fpage>103</fpage><lpage>126</lpage><pub-id pub-id-type="doi">10.3897/zookeys.527.9686</pub-id></mixed-citation></tp:treatment-meta><tp:nomenclature><tp:taxon-name>
                        <tp:taxon-name-part taxon-name-part-type="genus">Lacinipolia</tp:taxon-name-part>
                        <tp:taxon-name-part taxon-name-part-type="species">pensilis</tp:taxon-name-part>
                    </tp:taxon-name><tp:taxon-authority>(Grote, 1874)</tp:taxon-authority><xref ref-type="fig" rid="F1">Figs 22–27</xref><xref ref-type="fig" rid="F3">, 57</xref><xref ref-type="fig" rid="F5">, 61</xref><xref ref-type="fig" rid="F7">, 65</xref><xref ref-type="fig" rid="F8">, 71</xref><!--PageBreak--><!--PageBreak--><tp:nomenclature-citation-list><tp:nomenclature-citation><tp:taxon-name><tp:taxon-name-part taxon-name-part-type="genus">Dianthoecia</tp:taxon-name-part> <tp:taxon-name-part taxon-name-part-type="species">pensilis</tp:taxon-name-part></tp:taxon-name><comment> Grote, 1874b: 199.</comment></tp:nomenclature-citation></tp:nomenclature-citation-list></tp:nomenclature><tp:treatment-sec sec-type="type material"><title>Type material.</title><p>described from at least 1 male and 1 female syntype; the following male [<abbrev xmlns:xlink="http://www.w3.org/1999/xlink" content-type="institution" xlink:title="The Natural History Museum (statutorily: British Museum [Natural History]), London." xlink:type="simple">BMNH</abbrev>] is here designated as <bold>lectotype</bold>: “<tp:taxon-name><tp:taxon-name-part taxon-name-part-type="genus">Dianthoecia</tp:taxon-name-part></tp:taxon-name> / <tp:taxon-name><tp:taxon-name-part taxon-name-part-type="species">pensilis</tp:taxon-name-part></tp:taxon-name> ♂ / Type Grote” [red-bordered handwritten label]; “Type” [round, red-bordered, typed label]; Vancouver I / Grote Coll. / 81 – 116”; “5597”; <tp:taxon-name><tp:taxon-name-part taxon-name-part-type="family">Noctuidae</tp:taxon-name-part></tp:taxon-name> / Brit. Mus. slide / No. 4912 ♂” [blue type-written label]; the following label will be added: “Lectotype / <tp:taxon-name><tp:taxon-name-part taxon-name-part-type="genus">Dianthoecia</tp:taxon-name-part></tp:taxon-name> / <tp:taxon-name><tp:taxon-name-part taxon-name-part-type="species">pensilis</tp:taxon-name-part></tp:taxon-name> Grote, 1874 / desig. by Schmidt 2015.” Type locality: Victoria, [Vancouver Island, British Columbia, Canada].</p></tp:treatment-sec><tp:treatment-sec sec-type="Diagnosis"><title>Diagnosis.</title><p><italic><tp:taxon-name><tp:taxon-name-part taxon-name-part-type="genus">Lacinipolia</tp:taxon-name-part> <tp:taxon-name-part taxon-name-part-type="species">pensilis</tp:taxon-name-part></tp:taxon-name></italic> is a northwestern montane species that is often confused with <italic><tp:taxon-name><tp:taxon-name-part taxon-name-part-type="genus">Lacinipolia</tp:taxon-name-part> <tp:taxon-name-part taxon-name-part-type="species">sareta</tp:taxon-name-part></tp:taxon-name></italic> and also <italic><tp:taxon-name><tp:taxon-name-part taxon-name-part-type="genus">Lacinipolia</tp:taxon-name-part> <tp:taxon-name-part taxon-name-part-type="species">acutipennis</tp:taxon-name-part></tp:taxon-name></italic> in parts of the range. Compared to <italic><tp:taxon-name><tp:taxon-name-part taxon-name-part-type="genus">Lacinipolia</tp:taxon-name-part> <tp:taxon-name-part taxon-name-part-type="species">sareta</tp:taxon-name-part></tp:taxon-name></italic>, <italic><tp:taxon-name><tp:taxon-name-part taxon-name-part-type="genus">Lacinipolia</tp:taxon-name-part> <tp:taxon-name-part taxon-name-part-type="species">pensilis</tp:taxon-name-part></tp:taxon-name></italic> flies later (August to September versus June to early August), and differs considerably in genitalic structure of both males and females as outlined in the key and the <italic><tp:taxon-name><tp:taxon-name-part taxon-name-part-type="genus">Lacinipolia</tp:taxon-name-part> <tp:taxon-name-part taxon-name-part-type="species">sareta</tp:taxon-name-part></tp:taxon-name></italic> account.</p><p>Separating <italic><tp:taxon-name><tp:taxon-name-part taxon-name-part-type="species">pensilis</tp:taxon-name-part></tp:taxon-name></italic> from dark forms of <italic><tp:taxon-name><tp:taxon-name-part taxon-name-part-type="genus">Lacinipolia</tp:taxon-name-part> <tp:taxon-name-part taxon-name-part-type="species">acutipennis</tp:taxon-name-part></tp:taxon-name></italic>, which are prevalent in montane habitats of the Pacific Northwest, poses the greatest identification challenge in the <italic><tp:taxon-name><tp:taxon-name-part taxon-name-part-type="genus">Lacinipolia</tp:taxon-name-part> <tp:taxon-name-part taxon-name-part-type="species">vicina</tp:taxon-name-part></tp:taxon-name></italic> group. <italic><tp:taxon-name><tp:taxon-name-part taxon-name-part-type="genus">Lacinipolia</tp:taxon-name-part> <tp:taxon-name-part taxon-name-part-type="species">pensilis</tp:taxon-name-part></tp:taxon-name></italic> usually has better-defined forewing markings, richer brown tones in the forewing medial area, and no tendency for streaky pale patches in the forewing apical area; <italic><tp:taxon-name><tp:taxon-name-part taxon-name-part-type="genus">Lacinipolia</tp:taxon-name-part> <tp:taxon-name-part taxon-name-part-type="species">pensilis</tp:taxon-name-part></tp:taxon-name></italic> also averages slightly larger with a broader forewing. The spined crest of the male phallus is more robust and usually with more spines, and never has the thin apically-projecting spine that is normally found in <italic><tp:taxon-name><tp:taxon-name-part taxon-name-part-type="genus">Lacinipolia</tp:taxon-name-part> <tp:taxon-name-part taxon-name-part-type="species">acutipennis</tp:taxon-name-part></tp:taxon-name></italic>. In montane parts of the Pacific Northwest (interior British Columbia, northern and central Washington) habitat can help to separate the two, with <italic><tp:taxon-name><tp:taxon-name-part taxon-name-part-type="genus">Lacinipolia</tp:taxon-name-part> <tp:taxon-name-part taxon-name-part-type="species">pensilis</tp:taxon-name-part></tp:taxon-name></italic> occurring from dry montane woodland to high elevation subalpine forest, whereas <italic><tp:taxon-name><tp:taxon-name-part taxon-name-part-type="genus">Lacinipolia</tp:taxon-name-part> <tp:taxon-name-part taxon-name-part-type="species">acutipennis</tp:taxon-name-part></tp:taxon-name></italic> is characteristic of the dry, low-elevation habitats of the major intermontane valleys. See also remarks in the <italic><tp:taxon-name><tp:taxon-name-part taxon-name-part-type="genus">Lacinipolia</tp:taxon-name-part> <tp:taxon-name-part taxon-name-part-type="species">acutipennis</tp:taxon-name-part></tp:taxon-name></italic> account.</p></tp:treatment-sec><tp:treatment-sec sec-type="Distribution and biology"><title>Distribution and biology.</title><p>This species occurs in the western cordilleran region from central British Columbia and western Alberta southward to at least Washington and central Utah. The distribution pattern suggests it may occur farther south along the Cascade–Coast Ranges through Oregon, and further work is needed to establish the southwestern range limits. The larval description and host plants require clarification since the information given by <xref ref-type="bibr" rid="B1">Crumb (1956)</xref> and <xref ref-type="bibr" rid="B5">Godfrey (1972)</xref> was probably based on both <italic><tp:taxon-name><tp:taxon-name-part taxon-name-part-type="genus">Lacinipolia</tp:taxon-name-part> <tp:taxon-name-part taxon-name-part-type="species">acutipennis</tp:taxon-name-part></tp:taxon-name></italic> and <italic><tp:taxon-name><tp:taxon-name-part taxon-name-part-type="genus">Lacinipolia</tp:taxon-name-part> <tp:taxon-name-part taxon-name-part-type="species">pensilis</tp:taxon-name-part></tp:taxon-name></italic>. The larvae likely are ground-dwelling, general feeders on shrubs and herbs.</p></tp:treatment-sec><tp:treatment-sec><!--Section generated to contain objects referenced in tp:taxon-treatment.--><fig id="F1" position="float" orientation="portrait"><label>Figures 1–27.</label><caption><p><italic><tp:taxon-name><tp:taxon-name-part taxon-name-part-type="genus">Lacinipolia</tp:taxon-name-part></tp:taxon-name></italic> adults. <bold>1</bold> <italic><tp:taxon-name><tp:taxon-name-part taxon-name-part-type="genus">Lacinipolia</tp:taxon-name-part> <tp:taxon-name-part taxon-name-part-type="species">vicina</tp:taxon-name-part></tp:taxon-name></italic> ♂ NC, Watauga Co., Beech Ck. bog <bold>2</bold> <italic><tp:taxon-name><tp:taxon-name-part taxon-name-part-type="genus">Lacinipolia</tp:taxon-name-part> <tp:taxon-name-part taxon-name-part-type="species">vicina</tp:taxon-name-part></tp:taxon-name></italic> ♂ PA, Beaver Co., 6 mi SW Darlington <bold>3</bold> <italic><tp:taxon-name><tp:taxon-name-part taxon-name-part-type="genus">Lacinipolia</tp:taxon-name-part> <tp:taxon-name-part taxon-name-part-type="species">vicina</tp:taxon-name-part></tp:taxon-name></italic> ♀ PA, Beaver Co., 6 mi SW Darlington <bold>4</bold> <italic><tp:taxon-name><tp:taxon-name-part taxon-name-part-type="genus">Lacinipolia</tp:taxon-name-part> <tp:taxon-name-part taxon-name-part-type="species">teligera</tp:taxon-name-part></tp:taxon-name></italic> ♂ TX, Lampasas Co., Lampasas R. 8 mi S Rte. 190 <bold>5</bold> <italic><tp:taxon-name><tp:taxon-name-part taxon-name-part-type="genus">Lacinipolia</tp:taxon-name-part> <tp:taxon-name-part taxon-name-part-type="species">teligera</tp:taxon-name-part></tp:taxon-name></italic> ♂ TX, Travis Co., Austin <bold>6</bold> <italic><tp:taxon-name><tp:taxon-name-part taxon-name-part-type="genus">Lacinipolia</tp:taxon-name-part> <tp:taxon-name-part taxon-name-part-type="species">teligera</tp:taxon-name-part></tp:taxon-name></italic> ♀ TX, Lampasas Co., Lampasas R. 8 mi S Rte. 190 <bold>7</bold> <italic><tp:taxon-name><tp:taxon-name-part taxon-name-part-type="genus">Lacinipolia</tp:taxon-name-part> <tp:taxon-name-part taxon-name-part-type="species">sareta</tp:taxon-name-part></tp:taxon-name></italic> ♂ ON, Manitoulin Is., Dominion Bay dunes <bold>8</bold> <italic><tp:taxon-name><tp:taxon-name-part taxon-name-part-type="genus">Lacinipolia</tp:taxon-name-part> <tp:taxon-name-part taxon-name-part-type="species">sareta</tp:taxon-name-part></tp:taxon-name></italic> ♂ BC, [Lillooet], Kirby Flats Rd. <bold>9</bold> <italic><tp:taxon-name><tp:taxon-name-part taxon-name-part-type="genus">Lacinipolia</tp:taxon-name-part> <tp:taxon-name-part taxon-name-part-type="species">sareta</tp:taxon-name-part></tp:taxon-name></italic> ♀ ON, Manitoulin Is., Sheguindah <bold>10</bold> <italic><tp:taxon-name><tp:taxon-name-part taxon-name-part-type="genus">Lacinipolia</tp:taxon-name-part> <tp:taxon-name-part taxon-name-part-type="species">sareta</tp:taxon-name-part></tp:taxon-name></italic> ♂ AB, Waterton Lakes NP, Blakiston Ck. fan <bold>11</bold> <italic><tp:taxon-name><tp:taxon-name-part taxon-name-part-type="genus">Lacinipolia</tp:taxon-name-part> <tp:taxon-name-part taxon-name-part-type="species">sareta</tp:taxon-name-part></tp:taxon-name></italic> ♂ AB, Manyberries, Pakowki Dunes <bold>12</bold> <italic><tp:taxon-name><tp:taxon-name-part taxon-name-part-type="genus">Lacinipolia</tp:taxon-name-part> <tp:taxon-name-part taxon-name-part-type="species">sareta</tp:taxon-name-part></tp:taxon-name></italic> ♀ AB, Manyberries, Pakowki Dunes <bold>13</bold> <italic><tp:taxon-name><tp:taxon-name-part taxon-name-part-type="genus">Lacinipolia</tp:taxon-name-part> <tp:taxon-name-part taxon-name-part-type="species">sareta</tp:taxon-name-part></tp:taxon-name></italic> ♂ CA, Mono Co., Lee Vining <bold>14</bold> <italic><tp:taxon-name><tp:taxon-name-part taxon-name-part-type="genus">Lacinipolia</tp:taxon-name-part> <tp:taxon-name-part taxon-name-part-type="species">sareta</tp:taxon-name-part></tp:taxon-name></italic> ♂AZ, Cochise Co., Huachuca Mtns, Ash Cyn. Rd. <bold>15</bold> <italic><tp:taxon-name><tp:taxon-name-part taxon-name-part-type="genus">Lacinipolia</tp:taxon-name-part> <tp:taxon-name-part taxon-name-part-type="species">sareta</tp:taxon-name-part></tp:taxon-name></italic> ♀AZ, [Maricopa Co.], Congress <bold>16</bold> <italic><tp:taxon-name><tp:taxon-name-part taxon-name-part-type="genus">Lacinipolia</tp:taxon-name-part> <tp:taxon-name-part taxon-name-part-type="species">dimocki</tp:taxon-name-part></tp:taxon-name></italic> ♂CA, Plumas Co., Jackson Ck., DNA voucher # CNCNoctuoidea7972 <bold>17</bold> <italic><tp:taxon-name><tp:taxon-name-part taxon-name-part-type="genus">Lacinipolia</tp:taxon-name-part> <tp:taxon-name-part taxon-name-part-type="species">dimocki</tp:taxon-name-part></tp:taxon-name></italic> ♂ Holotype, CA, Ventura Co., Cuyama Valley, Apache Cyn. <bold>18</bold> <italic><tp:taxon-name><tp:taxon-name-part taxon-name-part-type="genus">Lacinipolia</tp:taxon-name-part> <tp:taxon-name-part taxon-name-part-type="species">dimocki</tp:taxon-name-part></tp:taxon-name></italic> ♀Paratype, CA, Ventura Co., Cuyama Valley, Apache Cyn. <bold>19</bold> <italic><tp:taxon-name><tp:taxon-name-part taxon-name-part-type="genus">Lacinipolia</tp:taxon-name-part> <tp:taxon-name-part taxon-name-part-type="species">dimocki</tp:taxon-name-part></tp:taxon-name></italic> ♂ WA, Klickitat Co., Simcoe Butte <bold>20</bold> <italic><tp:taxon-name><tp:taxon-name-part taxon-name-part-type="genus">Lacinipolia</tp:taxon-name-part> <tp:taxon-name-part taxon-name-part-type="species">dimocki</tp:taxon-name-part></tp:taxon-name></italic> ♂ WA, Klickitat Co., Munson Prairie <bold>21</bold> <italic><tp:taxon-name><tp:taxon-name-part taxon-name-part-type="genus">Lacinipolia</tp:taxon-name-part> <tp:taxon-name-part taxon-name-part-type="species">dimocki</tp:taxon-name-part></tp:taxon-name></italic> ♀ WA, Yakima Co., South Fork Ahtanum Cr. <bold>22</bold> <italic><tp:taxon-name><tp:taxon-name-part taxon-name-part-type="genus">Lacinipolia</tp:taxon-name-part> <tp:taxon-name-part taxon-name-part-type="species">pensilis</tp:taxon-name-part></tp:taxon-name></italic> ♂ BC, Squamish, Diamond Head Trail <bold>23</bold> <italic><tp:taxon-name><tp:taxon-name-part taxon-name-part-type="genus">Lacinipolia</tp:taxon-name-part> <tp:taxon-name-part taxon-name-part-type="species">pensilis</tp:taxon-name-part></tp:taxon-name></italic> ♂ BC, [11 km WSW Invermere], Watch Peak <bold>24</bold> <italic><tp:taxon-name><tp:taxon-name-part taxon-name-part-type="genus">Lacinipolia</tp:taxon-name-part> <tp:taxon-name-part taxon-name-part-type="species">pensilis</tp:taxon-name-part></tp:taxon-name></italic> ♀ BC, [11 km WSW Invermere], Watch Peak <bold>25</bold> <italic><tp:taxon-name><tp:taxon-name-part taxon-name-part-type="genus">Lacinipolia</tp:taxon-name-part> <tp:taxon-name-part taxon-name-part-type="species">pensilis</tp:taxon-name-part></tp:taxon-name></italic> ♂ UT, [Utah Co.,] 12 mi N Provo <bold>26</bold> <italic><tp:taxon-name><tp:taxon-name-part taxon-name-part-type="genus">Lacinipolia</tp:taxon-name-part> <tp:taxon-name-part taxon-name-part-type="species">pensilis</tp:taxon-name-part></tp:taxon-name></italic> ♂ WA, Yakima Co., Bethel Ridge <bold>27</bold> <italic><tp:taxon-name><tp:taxon-name-part taxon-name-part-type="genus">Lacinipolia</tp:taxon-name-part> <tp:taxon-name-part taxon-name-part-type="species">pensilis</tp:taxon-name-part></tp:taxon-name></italic> ♀ UT, Salt Lake City.</p></caption><graphic xmlns:xlink="http://www.w3.org/1999/xlink" xlink:href="zookeys-527-103-g001.jpg" position="float" orientation="portrait" xlink:type="simple" id="oo_60419.jpg"/></fig><fig id="F3" position="float" orientation="portrait"><label>Figures 55–57.</label><caption><p><italic><tp:taxon-name><tp:taxon-name-part taxon-name-part-type="genus">Lacinipolia</tp:taxon-name-part></tp:taxon-name></italic> male genitalia. <bold>55</bold> <italic><tp:taxon-name><tp:taxon-name-part taxon-name-part-type="genus">Lacinipolia</tp:taxon-name-part> <tp:taxon-name-part taxon-name-part-type="species">vicina</tp:taxon-name-part></tp:taxon-name></italic> MA, Barnstable, <named-content xmlns:xlink="http://www.w3.org/1999/xlink" content-type="dwc:institutional_code" xlink:type="simple">CNC</named-content> Gen. Prep. # CNCLEP16884 <bold>56</bold> <italic><tp:taxon-name><tp:taxon-name-part taxon-name-part-type="genus">Lacinipolia</tp:taxon-name-part> <tp:taxon-name-part taxon-name-part-type="species">teligera</tp:taxon-name-part></tp:taxon-name></italic> TX, 6 mi E Canadian, <named-content xmlns:xlink="http://www.w3.org/1999/xlink" content-type="dwc:institutional_code" xlink:type="simple">CNC</named-content> Gen. Prep. # CNCLEP16886 <bold>57</bold> <italic><tp:taxon-name><tp:taxon-name-part taxon-name-part-type="genus">Lacinipolia</tp:taxon-name-part> <tp:taxon-name-part taxon-name-part-type="species">pensilis</tp:taxon-name-part></tp:taxon-name></italic> BC, Crowsnest, 5 mi NW, <named-content xmlns:xlink="http://www.w3.org/1999/xlink" content-type="dwc:institutional_code" xlink:type="simple">CNC</named-content> Gen. Prep. # CNCLEP16852.</p></caption><graphic xmlns:xlink="http://www.w3.org/1999/xlink" xlink:href="zookeys-527-103-g003.jpg" position="float" orientation="portrait" xlink:type="simple" id="oo_60421.jpg"/></fig><fig id="F5" position="float" orientation="portrait"><label>Figure 61.</label><caption><p>Variation in spined crest of male phallus, <italic><tp:taxon-name><tp:taxon-name-part taxon-name-part-type="genus">Lacinipolia</tp:taxon-name-part> <tp:taxon-name-part taxon-name-part-type="species">acutipennis</tp:taxon-name-part></tp:taxon-name></italic>. <bold>a–c</bold> UT, Stockton <bold>d</bold> NV, Ely <bold>e</bold> WA, Omak <bold>f</bold> WA, Tonasket <bold>g–h</bold> OR, Biggs <bold>i</bold> BC, Kamloops <bold>j</bold> BC, Keremeos <bold>k</bold> AB, Dinosaur PP <bold>l</bold> MT, Joliet.</p></caption><graphic xmlns:xlink="http://www.w3.org/1999/xlink" xlink:href="zookeys-527-103-g005.jpg" position="float" orientation="portrait" xlink:type="simple" id="oo_60423.jpg"/></fig><fig id="F7" position="float" orientation="portrait"><label>Figures 63–68.</label><caption><p><italic><tp:taxon-name><tp:taxon-name-part taxon-name-part-type="genus">Lacinipolia</tp:taxon-name-part></tp:taxon-name></italic> female genitalia. <bold>63</bold> <italic><tp:taxon-name><tp:taxon-name-part taxon-name-part-type="genus">Lacinipolia</tp:taxon-name-part> <tp:taxon-name-part taxon-name-part-type="species">vicina</tp:taxon-name-part></tp:taxon-name></italic> MA, Barnstable, <named-content xmlns:xlink="http://www.w3.org/1999/xlink" content-type="dwc:institutional_code" xlink:type="simple">CNC</named-content> Gen. Prep. # CNCLEP16883 <bold>64</bold> <italic><tp:taxon-name><tp:taxon-name-part taxon-name-part-type="genus">Lacinipolia</tp:taxon-name-part> <tp:taxon-name-part taxon-name-part-type="species">teligera</tp:taxon-name-part></tp:taxon-name></italic> TX, 16 mi ESE Canyon, <named-content xmlns:xlink="http://www.w3.org/1999/xlink" content-type="dwc:institutional_code" xlink:type="simple">CNC</named-content> Gen. Prep. # CNCLEP16885 <bold>65</bold> <italic><tp:taxon-name><tp:taxon-name-part taxon-name-part-type="genus">Lacinipolia</tp:taxon-name-part> <tp:taxon-name-part taxon-name-part-type="species">pensilis</tp:taxon-name-part></tp:taxon-name></italic> BC, Mt. Kobau, <named-content xmlns:xlink="http://www.w3.org/1999/xlink" content-type="dwc:institutional_code" xlink:type="simple">CNC</named-content> Gen. Prep. # CNCLEP16840 <bold>66</bold> <italic><tp:taxon-name><tp:taxon-name-part taxon-name-part-type="genus">Lacinipolia</tp:taxon-name-part> <tp:taxon-name-part taxon-name-part-type="species">acutipennis</tp:taxon-name-part></tp:taxon-name></italic> CA, Truckee, <named-content xmlns:xlink="http://www.w3.org/1999/xlink" content-type="dwc:institutional_code" xlink:type="simple">CNC</named-content> Gen. Prep. # CNCLEP16847 <bold>67</bold> <italic><tp:taxon-name><tp:taxon-name-part taxon-name-part-type="genus">Lacinipolia</tp:taxon-name-part> <tp:taxon-name-part taxon-name-part-type="species">sareta</tp:taxon-name-part></tp:taxon-name></italic> AB, Wainwright Dunes, <named-content xmlns:xlink="http://www.w3.org/1999/xlink" content-type="dwc:institutional_code" xlink:type="simple">CNC</named-content> Gen. Prep. # CNCLEP16837 <bold>68</bold> <italic><tp:taxon-name><tp:taxon-name-part taxon-name-part-type="genus">Lacinipolia</tp:taxon-name-part> <tp:taxon-name-part taxon-name-part-type="species">dimocki</tp:taxon-name-part></tp:taxon-name></italic> CA, Plumas Co., Happy Valley, <named-content xmlns:xlink="http://www.w3.org/1999/xlink" content-type="dwc:institutional_code" xlink:type="simple">CNC</named-content> Gen. Prep. # CNCLEP16881.</p></caption><graphic xmlns:xlink="http://www.w3.org/1999/xlink" xlink:href="zookeys-527-103-g007.jpg" position="float" orientation="portrait" xlink:type="simple" id="oo_60425.jpg"/></fig><fig id="F8" position="float" orientation="portrait"><label>Figures 69–74.</label><caption><p>Distribution of examined specimens of <italic><tp:taxon-name><tp:taxon-name-part taxon-name-part-type="genus">Lacinipolia</tp:taxon-name-part></tp:taxon-name></italic>.</p></caption><graphic xmlns:xlink="http://www.w3.org/1999/xlink" xlink:href="zookeys-527-103-g008.jpg" position="float" orientation="portrait" xlink:type="simple" id="oo_60426.jpg"/></fig></tp:treatment-sec><ref-list><ref id="B1"><mixed-citation xmlns:xlink="http://www.w3.org/1999/xlink" xlink:type="simple"><person-group><name name-style="western"><surname>Crumb</surname><given-names>SE</given-names></name></person-group> (<year>1956</year>) <source>The larvae of the <tp:taxon-name><tp:taxon-name-part taxon-name-part-type="family">Phalaenidae</tp:taxon-name-part></tp:taxon-name></source>. <issue>Technical Bulletin no. 1135</issue>, <publisher-name>United States Department of Agriculture</publisher-name>, <publisher-loc>Washington</publisher-loc>, <size units="page">356 pp</size>. </mixed-citation></ref><ref id="B5"><mixed-citation xmlns:xlink="http://www.w3.org/1999/xlink" xlink:type="simple"><person-group><name name-style="western"><surname>Godfrey</surname><given-names>GL</given-names></name></person-group> (<year>1972</year>) <source>A review and reclassification of larvae of the subfamily <tp:taxon-name><tp:taxon-name-part taxon-name-part-type="subfamily">Hadeninae</tp:taxon-name-part></tp:taxon-name> (<tp:taxon-name><tp:taxon-name-part taxon-name-part-type="order">Lepidoptera</tp:taxon-name-part></tp:taxon-name>, <tp:taxon-name><tp:taxon-name-part taxon-name-part-type="family">Noctuidae</tp:taxon-name-part></tp:taxon-name>) of America north of Mexico.</source> <publisher-name>United States department of Agriculture</publisher-name>, <issue>Technical Bulletin 1450</issue>, <size units="page">265 pp</size>. </mixed-citation></ref></ref-list></tp:taxon-treatment>
