# Supplementary material for: Revision of the Lacinipolia vicina (Grote) complex (Noctuidae, Noctuinae, Eriopygini)
Source: Zookeys. 2015 Oct 15;(527):103–26. doi: 10.3897/zookeys.527.9686 (PMC4668889; doi:10.3897/zookeys.527.9686)
Supplement: XML Treatment for Lacinipolia sareta [file zookeys.527.9686-treatment5.xml]

<!DOCTYPE tp:taxon-treatment
  PUBLIC "-//TaxonX//DTD Taxonomic Treatment Publishing DTD v0 20100105//EN" "tax-treatment-NSO.dtd">
<tp:taxon-treatment xmlns:tp="http://www.plazi.org/taxpub"><tp:treatment-meta><kwd-group><label>Taxon classification</label><kwd><named-content content-type="kingdom">Animalia</named-content></kwd><kwd><named-content content-type="order">Lepidoptera</named-content></kwd><kwd><named-content content-type="family">Noctuidae</named-content></kwd></kwd-group><mixed-citation publication-type="journal"><person-group><name><surname>Schmidt</surname><given-names>B. Christian</given-names></name></person-group><article-title>Revision of the <italic><tp:taxon-name><tp:taxon-name-part taxon-name-part-type="genus">Lacinipolia</tp:taxon-name-part> <tp:taxon-name-part taxon-name-part-type="species">vicina</tp:taxon-name-part></tp:taxon-name></italic> (Grote) complex (<tp:taxon-name><tp:taxon-name-part taxon-name-part-type="family">Noctuidae</tp:taxon-name-part></tp:taxon-name>, <tp:taxon-name><tp:taxon-name-part taxon-name-part-type="subfamily">Noctuinae</tp:taxon-name-part></tp:taxon-name>, <tp:taxon-name><tp:taxon-name-part taxon-name-part-type="tribe">Eriopygini</tp:taxon-name-part></tp:taxon-name>)</article-title><source>Zookeys</source><day>15</day><month>10</month><year>2015</year><volume>2015</volume><issue>527</issue><fpage>103</fpage><lpage>126</lpage><pub-id pub-id-type="doi">10.3897/zookeys.527.9686</pub-id></mixed-citation></tp:treatment-meta><tp:nomenclature><tp:taxon-name>
                        <tp:taxon-name-part taxon-name-part-type="genus">Lacinipolia</tp:taxon-name-part>
                        <tp:taxon-name-part taxon-name-part-type="species">sareta</tp:taxon-name-part>
                    </tp:taxon-name><tp:taxon-authority>(Smith, 1906)</tp:taxon-authority><xref ref-type="fig" rid="F1">Figs 7–15</xref><xref ref-type="fig" rid="F4">, 59</xref><xref ref-type="fig" rid="F7">, 67</xref><xref ref-type="fig" rid="F8">, 73</xref><!--PageBreak--><tp:nomenclature-citation-list><tp:nomenclature-citation><tp:taxon-name><tp:taxon-name-part taxon-name-part-type="genus">Mamestra</tp:taxon-name-part> <tp:taxon-name-part taxon-name-part-type="species">sareta</tp:taxon-name-part></tp:taxon-name><comment> Smith, 1906: 229.</comment></tp:nomenclature-citation></tp:nomenclature-citation-list></tp:nomenclature><tp:treatment-sec sec-type="type material"><title>Type material.</title><p>lectotype male (<named-content xmlns:xlink="http://www.w3.org/1999/xlink" content-type="dwc:institutional_code" xlink:type="simple">AMNH</named-content>, examined), designated by <xref ref-type="bibr" rid="B25">Todd (1982)</xref>; type locality: Minnehaha, Yavapai Co., Arizona.</p></tp:treatment-sec><tp:treatment-sec sec-type="Diagnosis"><title>Diagnosis.</title><p><italic><tp:taxon-name><tp:taxon-name-part taxon-name-part-type="genus">Lacinipolia</tp:taxon-name-part> <tp:taxon-name-part taxon-name-part-type="species">sareta</tp:taxon-name-part></tp:taxon-name></italic> is the most common and widespread species in the <italic><tp:taxon-name><tp:taxon-name-part taxon-name-part-type="genus">Lacinipolia</tp:taxon-name-part> <tp:taxon-name-part taxon-name-part-type="species">pensilis</tp:taxon-name-part></tp:taxon-name></italic> group, and most of the identification difficulties are in separating it from <italic><tp:taxon-name><tp:taxon-name-part taxon-name-part-type="genus">Lacinipolia</tp:taxon-name-part> <tp:taxon-name-part taxon-name-part-type="species">pensilis</tp:taxon-name-part></tp:taxon-name></italic> and <italic><tp:taxon-name><tp:taxon-name-part taxon-name-part-type="genus">Lacinipolia</tp:taxon-name-part> <tp:taxon-name-part taxon-name-part-type="species">acutipennis</tp:taxon-name-part></tp:taxon-name></italic> in the West. This is most reliably done based on genitalia, where males lack the ventrally projecting, paired spinose crests above the juxta that are found in <italic><tp:taxon-name><tp:taxon-name-part taxon-name-part-type="genus">Lacinipolia</tp:taxon-name-part> <tp:taxon-name-part taxon-name-part-type="species">acutipennis</tp:taxon-name-part></tp:taxon-name></italic> and <italic><tp:taxon-name><tp:taxon-name-part taxon-name-part-type="genus">Lacinipolia</tp:taxon-name-part> <tp:taxon-name-part taxon-name-part-type="species">pensilis</tp:taxon-name-part></tp:taxon-name></italic>; females of <italic><tp:taxon-name><tp:taxon-name-part taxon-name-part-type="genus">Lacinipolia</tp:taxon-name-part> <tp:taxon-name-part taxon-name-part-type="species">sareta</tp:taxon-name-part></tp:taxon-name></italic> have a simple ostium with a strongly convex prevaginal margin, compared to those of <italic><tp:taxon-name><tp:taxon-name-part taxon-name-part-type="genus">Lacinipolia</tp:taxon-name-part> <tp:taxon-name-part taxon-name-part-type="species">pensilis</tp:taxon-name-part></tp:taxon-name></italic> and <italic><tp:taxon-name><tp:taxon-name-part taxon-name-part-type="genus">Lacinipolia</tp:taxon-name-part> <tp:taxon-name-part taxon-name-part-type="species">acutipennis</tp:taxon-name-part></tp:taxon-name></italic> which have an asymmetrical, conch-shaped ostium with a straight prevaginal margin. <italic><tp:taxon-name><tp:taxon-name-part taxon-name-part-type="genus">Lacinipolia</tp:taxon-name-part> <tp:taxon-name-part taxon-name-part-type="species">sareta</tp:taxon-name-part></tp:taxon-name></italic> flies earlier in the year (mostly June–July) than <italic><tp:taxon-name><tp:taxon-name-part taxon-name-part-type="genus">Lacinipolia</tp:taxon-name-part> <tp:taxon-name-part taxon-name-part-type="species">pensilis</tp:taxon-name-part></tp:taxon-name></italic> and <italic><tp:taxon-name><tp:taxon-name-part taxon-name-part-type="genus">Lacinipolia</tp:taxon-name-part> <tp:taxon-name-part taxon-name-part-type="species">acutipennis</tp:taxon-name-part></tp:taxon-name></italic> (August–September), although the southernmost <italic><tp:taxon-name><tp:taxon-name-part taxon-name-part-type="genus">Lacinipolia</tp:taxon-name-part> <tp:taxon-name-part taxon-name-part-type="species">sareta</tp:taxon-name-part></tp:taxon-name></italic> populations in Arizona, New Mexico, and Texas fly again in late September–October after an initial May flight.</p><p>The remaining species (<italic><tp:taxon-name><tp:taxon-name-part taxon-name-part-type="genus">Lacinipolia</tp:taxon-name-part> <tp:taxon-name-part taxon-name-part-type="species">vicina</tp:taxon-name-part></tp:taxon-name></italic>, <italic><tp:taxon-name><tp:taxon-name-part taxon-name-part-type="genus">Lacinipolia</tp:taxon-name-part> <tp:taxon-name-part taxon-name-part-type="species">teligera</tp:taxon-name-part></tp:taxon-name></italic>, and <italic><tp:taxon-name><tp:taxon-name-part taxon-name-part-type="genus">Lacinipolia</tp:taxon-name-part> <tp:taxon-name-part taxon-name-part-type="species">dimocki</tp:taxon-name-part></tp:taxon-name></italic>) can, for the most part, be distinguished from <italic><tp:taxon-name><tp:taxon-name-part taxon-name-part-type="genus">Lacinipolia</tp:taxon-name-part> <tp:taxon-name-part taxon-name-part-type="species">sareta</tp:taxon-name-part></tp:taxon-name></italic> by geographic distribution; in Washington, Oregon and California, where the range of <italic><tp:taxon-name><tp:taxon-name-part taxon-name-part-type="genus">Lacinipolia</tp:taxon-name-part> <tp:taxon-name-part taxon-name-part-type="species">sareta</tp:taxon-name-part></tp:taxon-name></italic> overlaps that of <italic><tp:taxon-name><tp:taxon-name-part taxon-name-part-type="genus">Lacinipolia</tp:taxon-name-part> <tp:taxon-name-part taxon-name-part-type="species">dimocki</tp:taxon-name-part></tp:taxon-name></italic>, <italic><tp:taxon-name><tp:taxon-name-part taxon-name-part-type="genus">Lacinipolia</tp:taxon-name-part> <tp:taxon-name-part taxon-name-part-type="species">sareta</tp:taxon-name-part></tp:taxon-name></italic> is smaller and has a duller white hindwing, in addition to the genitalic characters given under <italic><tp:taxon-name><tp:taxon-name-part taxon-name-part-type="species">dimocki</tp:taxon-name-part></tp:taxon-name></italic>. From eastern Colorado and New Mexico through western Oklahoma and northern Texas <italic><tp:taxon-name><tp:taxon-name-part taxon-name-part-type="genus">Lacinipolia</tp:taxon-name-part> <tp:taxon-name-part taxon-name-part-type="species">sareta</tp:taxon-name-part></tp:taxon-name></italic> overlaps with <italic><tp:taxon-name><tp:taxon-name-part taxon-name-part-type="genus">Lacinipolia</tp:taxon-name-part> <tp:taxon-name-part taxon-name-part-type="species">teligera</tp:taxon-name-part></tp:taxon-name></italic>; characters given in the keys and the <italic><tp:taxon-name><tp:taxon-name-part taxon-name-part-type="genus">Lacinipolia</tp:taxon-name-part> <tp:taxon-name-part taxon-name-part-type="species">teligera</tp:taxon-name-part></tp:taxon-name></italic> diagnosis will separate the two. The range of <italic><tp:taxon-name><tp:taxon-name-part taxon-name-part-type="genus">Lacinipolia</tp:taxon-name-part> <tp:taxon-name-part taxon-name-part-type="species">sareta</tp:taxon-name-part></tp:taxon-name></italic> might overlap with that of <italic><tp:taxon-name><tp:taxon-name-part taxon-name-part-type="genus">Lacinipolia</tp:taxon-name-part> <tp:taxon-name-part taxon-name-part-type="species">vicina</tp:taxon-name-part></tp:taxon-name></italic> in the East (from the Great Lakes region eastward through New York and New England), where the smaller size, different flight period and genitalic differences given under <italic><tp:taxon-name><tp:taxon-name-part taxon-name-part-type="genus">Lacinipolia</tp:taxon-name-part> <tp:taxon-name-part taxon-name-part-type="species">vicina</tp:taxon-name-part></tp:taxon-name></italic> will reliably separate the two.</p></tp:treatment-sec><tp:treatment-sec sec-type="Distribution and biology"><title>Distribution and biology.</title><p><italic><tp:taxon-name><tp:taxon-name-part taxon-name-part-type="genus">Lacinipolia</tp:taxon-name-part> <tp:taxon-name-part taxon-name-part-type="species">sareta</tp:taxon-name-part></tp:taxon-name></italic> occurs throughout western North America from the southern Yukon and Northwest Territories to Texas, Arizona and California; it undoubtedly also occurs in northern Mexico. It ranges eastward across the southern boreal region to at least Quebec, with an unverified record from Maine (<xref ref-type="bibr" rid="B3">Forbes 1954</xref>). Most or all records of <italic><tp:taxon-name><tp:taxon-name-part taxon-name-part-type="genus">Lacinipolia</tp:taxon-name-part> <tp:taxon-name-part taxon-name-part-type="species">vicina</tp:taxon-name-part></tp:taxon-name></italic> for Michigan (<xref ref-type="bibr" rid="B15">Moore 1955</xref>) probably apply to this species, but <italic><tp:taxon-name><tp:taxon-name-part taxon-name-part-type="genus">Lacinipolia</tp:taxon-name-part> <tp:taxon-name-part taxon-name-part-type="species">sareta</tp:taxon-name-part></tp:taxon-name></italic> is not known from Ohio (<xref ref-type="bibr" rid="B17">Rings et al. 1992</xref>) where it would be expected in sandy habitats along Lake Erie. Although found in a huge variety of woodland, steppe and prairie habitats, <italic><tp:taxon-name><tp:taxon-name-part taxon-name-part-type="genus">Lacinipolia</tp:taxon-name-part> <tp:taxon-name-part taxon-name-part-type="species">sareta</tp:taxon-name-part></tp:taxon-name></italic> particularly favours sandy soils and can be abundant in dune and beach habitats. <xref ref-type="bibr" rid="B1">Crumb (1956)</xref> describes the ground-dwelling, polyphagous larva (as <italic><tp:taxon-name><tp:taxon-name-part taxon-name-part-type="genus">Lacinipolia</tp:taxon-name-part> <tp:taxon-name-part taxon-name-part-type="species">vicina</tp:taxon-name-part></tp:taxon-name></italic>). <xref ref-type="bibr" rid="B5">Godfrey (1972)</xref> illustrates the larva, and states that Arizona and Montana larvae are identical.</p></tp:treatment-sec><tp:treatment-sec sec-type="Remarks"><title>Remarks.</title><p>The vast geographic range and considerable DNA barcode variation suggest that <italic><tp:taxon-name><tp:taxon-name-part taxon-name-part-type="genus">Lacinipolia</tp:taxon-name-part> <tp:taxon-name-part taxon-name-part-type="species">sareta</tp:taxon-name-part></tp:taxon-name></italic> could be a cryptic species complex. Alternatively, DNA barcode variation simply may not be fully congruent with species limits in the group, a phenomenon that occurs in about 10% of <tp:taxon-name><tp:taxon-name-part taxon-name-part-type="superfamily">Noctuoidea</tp:taxon-name-part></tp:taxon-name> (<xref ref-type="bibr" rid="B27">Zahiri et al. 2014</xref>). In contrast to the mtDNA variation, genitalic structure and wing pattern is highly conserved, and I could find no way to segregate specimens with divergent barcodes or those from different ecoregions. The shape of the digitus varies somewhat, with nominate <italic><tp:taxon-name><tp:taxon-name-part taxon-name-part-type="genus">Lacinipolia</tp:taxon-name-part> <tp:taxon-name-part taxon-name-part-type="species">sareta</tp:taxon-name-part></tp:taxon-name></italic> from the southwestern United States with a slightly longer, narrower tine-like digitus, compared to most (but not all) northern specimens, which have a shorter more triangular digitus, but the differences are inconsistent and again do not correlate with geographic or molecular differences. This is surprising given that molecular divergence among <italic><tp:taxon-name><tp:taxon-name-part taxon-name-part-type="genus">Lacinipolia</tp:taxon-name-part> <tp:taxon-name-part taxon-name-part-type="species">sareta</tp:taxon-name-part></tp:taxon-name></italic> haplogroups was greater than the minimum divergence between <italic><tp:taxon-name><tp:taxon-name-part taxon-name-part-type="genus">Lacinipolia</tp:taxon-name-part> <tp:taxon-name-part taxon-name-part-type="species">sareta</tp:taxon-name-part></tp:taxon-name></italic> and <italic><tp:taxon-name><tp:taxon-name-part taxon-name-part-type="genus">Lacinipolia</tp:taxon-name-part> <tp:taxon-name-part taxon-name-part-type="species">dimocki</tp:taxon-name-part></tp:taxon-name></italic> (Fig. <xref ref-type="fig" rid="F9">75</xref>), despite the considerable morphological differences between the two species. Studies of pheromone variation, nuclear DNA sequence data, and immature stages would provide more insight into this difficult group.</p><!--PageBreak--></tp:treatment-sec><tp:treatment-sec><!--Section generated to contain objects referenced in tp:taxon-treatment.--><fig id="F1" position="float" orientation="portrait"><label>Figures 1–27.</label><caption><p><italic><tp:taxon-name><tp:taxon-name-part taxon-name-part-type="genus">Lacinipolia</tp:taxon-name-part></tp:taxon-name></italic> adults. <bold>1</bold> <italic><tp:taxon-name><tp:taxon-name-part taxon-name-part-type="genus">Lacinipolia</tp:taxon-name-part> <tp:taxon-name-part taxon-name-part-type="species">vicina</tp:taxon-name-part></tp:taxon-name></italic> ♂ NC, Watauga Co., Beech Ck. bog <bold>2</bold> <italic><tp:taxon-name><tp:taxon-name-part taxon-name-part-type="genus">Lacinipolia</tp:taxon-name-part> <tp:taxon-name-part taxon-name-part-type="species">vicina</tp:taxon-name-part></tp:taxon-name></italic> ♂ PA, Beaver Co., 6 mi SW Darlington <bold>3</bold> <italic><tp:taxon-name><tp:taxon-name-part taxon-name-part-type="genus">Lacinipolia</tp:taxon-name-part> <tp:taxon-name-part taxon-name-part-type="species">vicina</tp:taxon-name-part></tp:taxon-name></italic> ♀ PA, Beaver Co., 6 mi SW Darlington <bold>4</bold> <italic><tp:taxon-name><tp:taxon-name-part taxon-name-part-type="genus">Lacinipolia</tp:taxon-name-part> <tp:taxon-name-part taxon-name-part-type="species">teligera</tp:taxon-name-part></tp:taxon-name></italic> ♂ TX, Lampasas Co., Lampasas R. 8 mi S Rte. 190 <bold>5</bold> <italic><tp:taxon-name><tp:taxon-name-part taxon-name-part-type="genus">Lacinipolia</tp:taxon-name-part> <tp:taxon-name-part taxon-name-part-type="species">teligera</tp:taxon-name-part></tp:taxon-name></italic> ♂ TX, Travis Co., Austin <bold>6</bold> <italic><tp:taxon-name><tp:taxon-name-part taxon-name-part-type="genus">Lacinipolia</tp:taxon-name-part> <tp:taxon-name-part taxon-name-part-type="species">teligera</tp:taxon-name-part></tp:taxon-name></italic> ♀ TX, Lampasas Co., Lampasas R. 8 mi S Rte. 190 <bold>7</bold> <italic><tp:taxon-name><tp:taxon-name-part taxon-name-part-type="genus">Lacinipolia</tp:taxon-name-part> <tp:taxon-name-part taxon-name-part-type="species">sareta</tp:taxon-name-part></tp:taxon-name></italic> ♂ ON, Manitoulin Is., Dominion Bay dunes <bold>8</bold> <italic><tp:taxon-name><tp:taxon-name-part taxon-name-part-type="genus">Lacinipolia</tp:taxon-name-part> <tp:taxon-name-part taxon-name-part-type="species">sareta</tp:taxon-name-part></tp:taxon-name></italic> ♂ BC, [Lillooet], Kirby Flats Rd. <bold>9</bold> <italic><tp:taxon-name><tp:taxon-name-part taxon-name-part-type="genus">Lacinipolia</tp:taxon-name-part> <tp:taxon-name-part taxon-name-part-type="species">sareta</tp:taxon-name-part></tp:taxon-name></italic> ♀ ON, Manitoulin Is., Sheguindah <bold>10</bold> <italic><tp:taxon-name><tp:taxon-name-part taxon-name-part-type="genus">Lacinipolia</tp:taxon-name-part> <tp:taxon-name-part taxon-name-part-type="species">sareta</tp:taxon-name-part></tp:taxon-name></italic> ♂ AB, Waterton Lakes NP, Blakiston Ck. fan <bold>11</bold> <italic><tp:taxon-name><tp:taxon-name-part taxon-name-part-type="genus">Lacinipolia</tp:taxon-name-part> <tp:taxon-name-part taxon-name-part-type="species">sareta</tp:taxon-name-part></tp:taxon-name></italic> ♂ AB, Manyberries, Pakowki Dunes <bold>12</bold> <italic><tp:taxon-name><tp:taxon-name-part taxon-name-part-type="genus">Lacinipolia</tp:taxon-name-part> <tp:taxon-name-part taxon-name-part-type="species">sareta</tp:taxon-name-part></tp:taxon-name></italic> ♀ AB, Manyberries, Pakowki Dunes <bold>13</bold> <italic><tp:taxon-name><tp:taxon-name-part taxon-name-part-type="genus">Lacinipolia</tp:taxon-name-part> <tp:taxon-name-part taxon-name-part-type="species">sareta</tp:taxon-name-part></tp:taxon-name></italic> ♂ CA, Mono Co., Lee Vining <bold>14</bold> <italic><tp:taxon-name><tp:taxon-name-part taxon-name-part-type="genus">Lacinipolia</tp:taxon-name-part> <tp:taxon-name-part taxon-name-part-type="species">sareta</tp:taxon-name-part></tp:taxon-name></italic> ♂AZ, Cochise Co., Huachuca Mtns, Ash Cyn. Rd. <bold>15</bold> <italic><tp:taxon-name><tp:taxon-name-part taxon-name-part-type="genus">Lacinipolia</tp:taxon-name-part> <tp:taxon-name-part taxon-name-part-type="species">sareta</tp:taxon-name-part></tp:taxon-name></italic> ♀AZ, [Maricopa Co.], Congress <bold>16</bold> <italic><tp:taxon-name><tp:taxon-name-part taxon-name-part-type="genus">Lacinipolia</tp:taxon-name-part> <tp:taxon-name-part taxon-name-part-type="species">dimocki</tp:taxon-name-part></tp:taxon-name></italic> ♂CA, Plumas Co., Jackson Ck., DNA voucher # CNCNoctuoidea7972 <bold>17</bold> <italic><tp:taxon-name><tp:taxon-name-part taxon-name-part-type="genus">Lacinipolia</tp:taxon-name-part> <tp:taxon-name-part taxon-name-part-type="species">dimocki</tp:taxon-name-part></tp:taxon-name></italic> ♂ Holotype, CA, Ventura Co., Cuyama Valley, Apache Cyn. <bold>18</bold> <italic><tp:taxon-name><tp:taxon-name-part taxon-name-part-type="genus">Lacinipolia</tp:taxon-name-part> <tp:taxon-name-part taxon-name-part-type="species">dimocki</tp:taxon-name-part></tp:taxon-name></italic> ♀Paratype, CA, Ventura Co., Cuyama Valley, Apache Cyn. <bold>19</bold> <italic><tp:taxon-name><tp:taxon-name-part taxon-name-part-type="genus">Lacinipolia</tp:taxon-name-part> <tp:taxon-name-part taxon-name-part-type="species">dimocki</tp:taxon-name-part></tp:taxon-name></italic> ♂ WA, Klickitat Co., Simcoe Butte <bold>20</bold> <italic><tp:taxon-name><tp:taxon-name-part taxon-name-part-type="genus">Lacinipolia</tp:taxon-name-part> <tp:taxon-name-part taxon-name-part-type="species">dimocki</tp:taxon-name-part></tp:taxon-name></italic> ♂ WA, Klickitat Co., Munson Prairie <bold>21</bold> <italic><tp:taxon-name><tp:taxon-name-part taxon-name-part-type="genus">Lacinipolia</tp:taxon-name-part> <tp:taxon-name-part taxon-name-part-type="species">dimocki</tp:taxon-name-part></tp:taxon-name></italic> ♀ WA, Yakima Co., South Fork Ahtanum Cr. <bold>22</bold> <italic><tp:taxon-name><tp:taxon-name-part taxon-name-part-type="genus">Lacinipolia</tp:taxon-name-part> <tp:taxon-name-part taxon-name-part-type="species">pensilis</tp:taxon-name-part></tp:taxon-name></italic> ♂ BC, Squamish, Diamond Head Trail <bold>23</bold> <italic><tp:taxon-name><tp:taxon-name-part taxon-name-part-type="genus">Lacinipolia</tp:taxon-name-part> <tp:taxon-name-part taxon-name-part-type="species">pensilis</tp:taxon-name-part></tp:taxon-name></italic> ♂ BC, [11 km WSW Invermere], Watch Peak <bold>24</bold> <italic><tp:taxon-name><tp:taxon-name-part taxon-name-part-type="genus">Lacinipolia</tp:taxon-name-part> <tp:taxon-name-part taxon-name-part-type="species">pensilis</tp:taxon-name-part></tp:taxon-name></italic> ♀ BC, [11 km WSW Invermere], Watch Peak <bold>25</bold> <italic><tp:taxon-name><tp:taxon-name-part taxon-name-part-type="genus">Lacinipolia</tp:taxon-name-part> <tp:taxon-name-part taxon-name-part-type="species">pensilis</tp:taxon-name-part></tp:taxon-name></italic> ♂ UT, [Utah Co.,] 12 mi N Provo <bold>26</bold> <italic><tp:taxon-name><tp:taxon-name-part taxon-name-part-type="genus">Lacinipolia</tp:taxon-name-part> <tp:taxon-name-part taxon-name-part-type="species">pensilis</tp:taxon-name-part></tp:taxon-name></italic> ♂ WA, Yakima Co., Bethel Ridge <bold>27</bold> <italic><tp:taxon-name><tp:taxon-name-part taxon-name-part-type="genus">Lacinipolia</tp:taxon-name-part> <tp:taxon-name-part taxon-name-part-type="species">pensilis</tp:taxon-name-part></tp:taxon-name></italic> ♀ UT, Salt Lake City.</p></caption><graphic xmlns:xlink="http://www.w3.org/1999/xlink" xlink:href="zookeys-527-103-g001.jpg" position="float" orientation="portrait" xlink:type="simple" id="oo_60419.jpg"/></fig><fig id="F4" position="float" orientation="portrait"><label>Figures 58–60.</label><caption><p><italic><tp:taxon-name><tp:taxon-name-part taxon-name-part-type="genus">Lacinipolia</tp:taxon-name-part></tp:taxon-name></italic> male genitalia. <bold>58</bold> <italic><tp:taxon-name><tp:taxon-name-part taxon-name-part-type="genus">Lacinipolia</tp:taxon-name-part> <tp:taxon-name-part taxon-name-part-type="species">acutipennis</tp:taxon-name-part></tp:taxon-name></italic> AB, Steveville, <named-content xmlns:xlink="http://www.w3.org/1999/xlink" content-type="dwc:institutional_code" xlink:type="simple">CNC</named-content> Gen. Prep. # CNCLEP16843 <bold>59</bold> <italic><tp:taxon-name><tp:taxon-name-part taxon-name-part-type="genus">Lacinipolia</tp:taxon-name-part> <tp:taxon-name-part taxon-name-part-type="species">sareta</tp:taxon-name-part></tp:taxon-name></italic> AZ, Prescott, <named-content xmlns:xlink="http://www.w3.org/1999/xlink" content-type="dwc:institutional_code" xlink:type="simple">CNC</named-content> Gen. Prep. # CNCLEP16867 <bold>60</bold> <italic><tp:taxon-name><tp:taxon-name-part taxon-name-part-type="genus">Lacinipolia</tp:taxon-name-part> <tp:taxon-name-part taxon-name-part-type="species">dimocki</tp:taxon-name-part></tp:taxon-name></italic> CA, Mt. Laguna, <named-content xmlns:xlink="http://www.w3.org/1999/xlink" content-type="dwc:institutional_code" xlink:type="simple">CNC</named-content> Gen. Prep. # CNCLEP16871.</p></caption><graphic xmlns:xlink="http://www.w3.org/1999/xlink" xlink:href="zookeys-527-103-g004.jpg" position="float" orientation="portrait" xlink:type="simple" id="oo_60422.jpg"/></fig><fig id="F7" position="float" orientation="portrait"><label>Figures 63–68.</label><caption><p><italic><tp:taxon-name><tp:taxon-name-part taxon-name-part-type="genus">Lacinipolia</tp:taxon-name-part></tp:taxon-name></italic> female genitalia. <bold>63</bold> <italic><tp:taxon-name><tp:taxon-name-part taxon-name-part-type="genus">Lacinipolia</tp:taxon-name-part> <tp:taxon-name-part taxon-name-part-type="species">vicina</tp:taxon-name-part></tp:taxon-name></italic> MA, Barnstable, <named-content xmlns:xlink="http://www.w3.org/1999/xlink" content-type="dwc:institutional_code" xlink:type="simple">CNC</named-content> Gen. Prep. # CNCLEP16883 <bold>64</bold> <italic><tp:taxon-name><tp:taxon-name-part taxon-name-part-type="genus">Lacinipolia</tp:taxon-name-part> <tp:taxon-name-part taxon-name-part-type="species">teligera</tp:taxon-name-part></tp:taxon-name></italic> TX, 16 mi ESE Canyon, <named-content xmlns:xlink="http://www.w3.org/1999/xlink" content-type="dwc:institutional_code" xlink:type="simple">CNC</named-content> Gen. Prep. # CNCLEP16885 <bold>65</bold> <italic><tp:taxon-name><tp:taxon-name-part taxon-name-part-type="genus">Lacinipolia</tp:taxon-name-part> <tp:taxon-name-part taxon-name-part-type="species">pensilis</tp:taxon-name-part></tp:taxon-name></italic> BC, Mt. Kobau, <named-content xmlns:xlink="http://www.w3.org/1999/xlink" content-type="dwc:institutional_code" xlink:type="simple">CNC</named-content> Gen. Prep. # CNCLEP16840 <bold>66</bold> <italic><tp:taxon-name><tp:taxon-name-part taxon-name-part-type="genus">Lacinipolia</tp:taxon-name-part> <tp:taxon-name-part taxon-name-part-type="species">acutipennis</tp:taxon-name-part></tp:taxon-name></italic> CA, Truckee, <named-content xmlns:xlink="http://www.w3.org/1999/xlink" content-type="dwc:institutional_code" xlink:type="simple">CNC</named-content> Gen. Prep. # CNCLEP16847 <bold>67</bold> <italic><tp:taxon-name><tp:taxon-name-part taxon-name-part-type="genus">Lacinipolia</tp:taxon-name-part> <tp:taxon-name-part taxon-name-part-type="species">sareta</tp:taxon-name-part></tp:taxon-name></italic> AB, Wainwright Dunes, <named-content xmlns:xlink="http://www.w3.org/1999/xlink" content-type="dwc:institutional_code" xlink:type="simple">CNC</named-content> Gen. Prep. # CNCLEP16837 <bold>68</bold> <italic><tp:taxon-name><tp:taxon-name-part taxon-name-part-type="genus">Lacinipolia</tp:taxon-name-part> <tp:taxon-name-part taxon-name-part-type="species">dimocki</tp:taxon-name-part></tp:taxon-name></italic> CA, Plumas Co., Happy Valley, <named-content xmlns:xlink="http://www.w3.org/1999/xlink" content-type="dwc:institutional_code" xlink:type="simple">CNC</named-content> Gen. Prep. # CNCLEP16881.</p></caption><graphic xmlns:xlink="http://www.w3.org/1999/xlink" xlink:href="zookeys-527-103-g007.jpg" position="float" orientation="portrait" xlink:type="simple" id="oo_60425.jpg"/></fig><fig id="F8" position="float" orientation="portrait"><label>Figures 69–74.</label><caption><p>Distribution of examined specimens of <italic><tp:taxon-name><tp:taxon-name-part taxon-name-part-type="genus">Lacinipolia</tp:taxon-name-part></tp:taxon-name></italic>.</p></caption><graphic xmlns:xlink="http://www.w3.org/1999/xlink" xlink:href="zookeys-527-103-g008.jpg" position="float" orientation="portrait" xlink:type="simple" id="oo_60426.jpg"/></fig><fig id="F9" position="float" orientation="portrait"><label>Figure 75.</label><caption><p>Neighbour-joining tree of representative mtDNA barcode haplotypes in species of the <italic><tp:taxon-name><tp:taxon-name-part taxon-name-part-type="genus">Lacinipolia</tp:taxon-name-part> <tp:taxon-name-part taxon-name-part-type="species">vicina</tp:taxon-name-part></tp:taxon-name></italic> group. Sample size and locality are given in brackets, with number of specimens indicated after two-letter state/province abbreviation. <italic><tp:taxon-name><tp:taxon-name-part taxon-name-part-type="genus">Lacinipolia</tp:taxon-name-part> <tp:taxon-name-part taxon-name-part-type="species">sareta</tp:taxon-name-part></tp:taxon-name></italic> variation is divided into five haplogroups, <bold>A–E</bold>. Voucher specimen data is given in Suppl. material <xref ref-type="supplementary-material" rid="S1">1</xref>.</p></caption><graphic xmlns:xlink="http://www.w3.org/1999/xlink" xlink:href="zookeys-527-103-g009.jpg" position="float" orientation="portrait" xlink:type="simple" id="oo_60427.jpg"/></fig><supplementary-material xmlns:xlink="http://www.w3.org/1999/xlink" id="S1" position="float" orientation="portrait" xlink:type="simple"><label>Supplementary material 1</label><caption><p>Table S1. Specimen data for mtDNA barcode vouchers</p></caption><p>Data type: data spreadsheet</p><p>Explanation note: Haplogroup numbers refer to those given in Fig. <xref ref-type="fig" rid="F9">75</xref>. Abbreviations for specimen depositories are as given in Methods and materials section.</p><media xlink:href="zookeys-527-103-s001.xlsx" mimetype="xlsx" mime-subtype="xlsx file" position="float" orientation="portrait" xlink:type="simple" id="oo_60428.xlsx"/><permissions><license xlink:type="simple"><license-p>This dataset is made available under the Open Database License (<ext-link ext-link-type="uri" xlink:href="http://opendatacommons.org/licenses/odbl/1.0/" xlink:type="simple">http://opendatacommons.org/licenses/odbl/1.0/</ext-link>). The Open Database License (ODbL) is a license agreement intended to allow users to freely share, modify, and use this Dataset while maintaining this same freedom for others, provided that the original source and author(s) are credited.</license-p></license></permissions><attrib specific-use="authors">B. Christian Schmidt</attrib></supplementary-material></tp:treatment-sec><ref-list><ref id="B25"><mixed-citation xmlns:xlink="http://www.w3.org/1999/xlink" xlink:type="simple"><person-group><name name-style="western"><surname>Todd</surname><given-names>EL</given-names></name></person-group> (<year>1982</year>) <article-title>The noctuid type material of John B. Smith (<tp:taxon-name><tp:taxon-name-part taxon-name-part-type="order">Lepidoptera</tp:taxon-name-part></tp:taxon-name>).</article-title> <source>United States Department of Agriculture, Technical Bulletin</source> <volume>1645</volume>: <fpage>1</fpage>–<lpage>228</lpage>. </mixed-citation></ref><ref id="B3"><mixed-citation xmlns:xlink="http://www.w3.org/1999/xlink" xlink:type="simple"><person-group><name name-style="western"><surname>Forbes</surname><given-names>WTM</given-names></name></person-group> (<year>1954</year>) <article-title><tp:taxon-name><tp:taxon-name-part taxon-name-part-type="order">Lepidoptera</tp:taxon-name-part></tp:taxon-name> of New York and neighboring states. Part 3 <tp:taxon-name><tp:taxon-name-part taxon-name-part-type="family">Noctuidae</tp:taxon-name-part></tp:taxon-name>.</article-title> <source>Cornell University Agriculture Experiment Station, Memoir</source> <volume>329</volume>: <fpage>1</fpage>–<lpage>433</lpage>. </mixed-citation></ref><ref id="B15"><mixed-citation xmlns:xlink="http://www.w3.org/1999/xlink" xlink:type="simple"><person-group><name name-style="western"><surname>Moore</surname><given-names>S</given-names></name></person-group> (<year>1955</year>) <source>An annotated list of the moths of Michigan exclusive of <tp:taxon-name><tp:taxon-name-part taxon-name-part-type="superfamily">Tineoidea</tp:taxon-name-part></tp:taxon-name> (<tp:taxon-name><tp:taxon-name-part taxon-name-part-type="order">Lepidoptera</tp:taxon-name-part></tp:taxon-name>).</source> <publisher-name>University of Michigan Museum of Zoology</publisher-name>, Miscellaneous Publications No. <issue>88</issue>, <size units="page">87 pp</size>. </mixed-citation></ref><ref id="B17"><mixed-citation xmlns:xlink="http://www.w3.org/1999/xlink" xlink:type="simple"><person-group><name name-style="western"><surname>Rings</surname><given-names>RW</given-names></name><name name-style="western"><surname>Metzler</surname><given-names>EH</given-names></name><name name-style="western"><surname>Arnold</surname><given-names>FJ</given-names></name><name name-style="western"><surname>Harris</surname><given-names>DH</given-names></name></person-group> (<year>1992</year>) <article-title>The owlet moths of Ohio Order <tp:taxon-name><tp:taxon-name-part taxon-name-part-type="order">Lepidoptera</tp:taxon-name-part></tp:taxon-name> Family <tp:taxon-name><tp:taxon-name-part taxon-name-part-type="family">Noctuidae</tp:taxon-name-part></tp:taxon-name>.</article-title> <source>Ohio Biological Survey Bulletin</source>, <series>New Series</series> <volume>9</volume>(<issue>2</issue>): <size units="page">vi + 1–219</size>, pl. 1–16. </mixed-citation></ref><ref id="B1"><mixed-citation xmlns:xlink="http://www.w3.org/1999/xlink" xlink:type="simple"><person-group><name name-style="western"><surname>Crumb</surname><given-names>SE</given-names></name></person-group> (<year>1956</year>) <source>The larvae of the <tp:taxon-name><tp:taxon-name-part taxon-name-part-type="family">Phalaenidae</tp:taxon-name-part></tp:taxon-name></source>. <issue>Technical Bulletin no. 1135</issue>, <publisher-name>United States Department of Agriculture</publisher-name>, <publisher-loc>Washington</publisher-loc>, <size units="page">356 pp</size>. </mixed-citation></ref><ref id="B5"><mixed-citation xmlns:xlink="http://www.w3.org/1999/xlink" xlink:type="simple"><person-group><name name-style="western"><surname>Godfrey</surname><given-names>GL</given-names></name></person-group> (<year>1972</year>) <source>A review and reclassification of larvae of the subfamily <tp:taxon-name><tp:taxon-name-part taxon-name-part-type="subfamily">Hadeninae</tp:taxon-name-part></tp:taxon-name> (<tp:taxon-name><tp:taxon-name-part taxon-name-part-type="order">Lepidoptera</tp:taxon-name-part></tp:taxon-name>, <tp:taxon-name><tp:taxon-name-part taxon-name-part-type="family">Noctuidae</tp:taxon-name-part></tp:taxon-name>) of America north of Mexico.</source> <publisher-name>United States department of Agriculture</publisher-name>, <issue>Technical Bulletin 1450</issue>, <size units="page">265 pp</size>. </mixed-citation></ref><ref id="B27"><mixed-citation xmlns:xlink="http://www.w3.org/1999/xlink" xlink:type="simple"><person-group><name name-style="western"><surname>Zahiri</surname><given-names>R</given-names></name><name name-style="western"><surname>Lafontaine</surname><given-names>JD</given-names></name><name name-style="western"><surname>Schmidt</surname><given-names>BC</given-names></name><name name-style="western"><surname>deWaard</surname><given-names>JR</given-names></name><name name-style="western"><surname>Zakharov</surname><given-names>EV</given-names></name><name name-style="western"><surname>Hebert</surname><given-names>PDN</given-names></name></person-group> (<year>2014</year>) <article-title>A transcontinental challenge—a test of DNA barcode performance for 1,541 species of Canadian <tp:taxon-name><tp:taxon-name-part taxon-name-part-type="superfamily">Noctuoidea</tp:taxon-name-part></tp:taxon-name> (<tp:taxon-name><tp:taxon-name-part taxon-name-part-type="order">Lepidoptera</tp:taxon-name-part></tp:taxon-name>).</article-title> <source>PLoS ONE</source> <volume>9</volume>: <elocation-id>e92797</elocation-id>. doi: <ext-link xlink:type="simple" ext-link-type="doi" xlink:href="10.1371/journal.pone.0092797">10.1371/journal.pone.0092797</ext-link> </mixed-citation></ref></ref-list></tp:taxon-treatment>
