# Supplementary material for: Revision of the Lacinipolia vicina (Grote) complex (Noctuidae, Noctuinae, Eriopygini)
Source: Zookeys. 2015 Oct 15;(527):103–26. doi: 10.3897/zookeys.527.9686 (PMC4668889; doi:10.3897/zookeys.527.9686)
Supplement: Supplementary material 1 — Table S1. Specimen data for mtDNA barcode vouchers [file zookeys-527-103-s001.xlsx]

## Sheet: Sheet1
Taxon	Haplogrp.	DNA voucher #	GenBank #	Locality	Lat	Lon	Date	Collector	Deposited
Lacinipolia acutipennis	-	UASM2532	KJ390984	CAN: AB: Dinosaur Prov. Park	50.84	-111.612	14-Aug-2001	G. G. Anweiler	UASM
Lacinipolia acutipennis	-	UASM2652	KJ382755	CAN: AB: Dinosaur Prov. Park	50.84	-111.612	14-Aug-2001	G. G. Anweiler	UASM
Lacinipolia acutipennis	-	UASM58646	KJ393248	CAN: AB: Dinosaur Prov. Park	50.755	-111.509	04-Sep-2005	G. G. Anweiler	UASM
Lacinipolia acutipennis	-	UASM58647	KJ381461	CAN: AB: Dinosaur Prov. Park	50.755	-111.509	04-Sep-2005	G. G. Anweiler	UASM
Lacinipolia acutipennis	-	10-JDWBC-6381	HM868492	CAN: BC: Kamloops, Coquihalla Hwy	50.643	-120.485	04-Aug-2009	J. R. deWaard	RBCM
Lacinipolia acutipennis	-	10-JDWBC-6724	HM868862	CAN: BC: Kamloops, Dewdrop Ecoreserve East	50.747	-120.555	04-Aug-2009	J. R. deWaard	RBCM
Lacinipolia acutipennis	-	10-JDWBC-7810	HM870046	CAN: BC: Kamloops, Dewdrop Ecoreserve East	50.747	-120.555	18-Aug-2009	J. R. deWaard	JDWC
Lacinipolia acutipennis	-	10-JDWBC-6456	HM868570	CAN: BC: Kamloops, Six Mile East transect	50.739	-120.727	04-Aug-2009	J. R. deWaard	RBCM
Lacinipolia acutipennis	-	10-JDWBC-7001	HM869164	CAN: BC: Kamloops, Six Mile East transect	50.739	-120.727	02-Sep-2009	J. R. deWaard	RBCM
Lacinipolia acutipennis	-	10-JDWBC-7667	HM869891	CAN: BC: Kamloops, Six Mile East transect	50.739	-120.727	18-Aug-2009	J. R. deWaard	JDWC
Lacinipolia acutipennis	-	10-JDWBC-7668	HM869892	CAN: BC: Kamloops, Six Mile East transect	50.739	-120.727	18-Aug-2009	J. R. deWaard	JDWC
Lacinipolia acutipennis	-	10-JDWBC-7669	HM869893	CAN: BC: Kamloops, Six Mile East transect	50.739	-120.727	18-Aug-2009	J. R. deWaard	JDWC
Lacinipolia acutipennis	-	10-JDWBC-7670	HM869894	CAN: BC: Kamloops, Six Mile East transect	50.739	-120.727	18-Aug-2009	J. R. deWaard	JDWC
Lacinipolia acutipennis	-	10-JDWBC-7671	HM869896	CAN: BC: Kamloops, Six Mile East transect	50.739	-120.727	18-Aug-2009	J. R. deWaard	JDWC
Lacinipolia acutipennis	-	10-JDWBC-7672	HM869897	CAN: BC: Kamloops, Six Mile East transect	50.739	-120.727	18-Aug-2009	J. R. deWaard	JDWC
Lacinipolia acutipennis	-	10-JDWBC-7673	HM869898	CAN: BC: Kamloops, Six Mile East transect	50.739	-120.727	18-Aug-2009	J. R. deWaard	JDWC
Lacinipolia acutipennis	-	10-JDWBC-7674	HM869899	CAN: BC: Kamloops, Six Mile East transect	50.739	-120.727	18-Aug-2009	J. R. deWaard	JDWC
Lacinipolia acutipennis	-	08-JDWBC-3324	KJ389872	CAN: BC: Kamloops, Six Mile West	50.742	-120.746	31-Jul-2008	J. R. deWaard	JDWC
Lacinipolia acutipennis	-	10-JDWBC-7884	HM870128	CAN: BC: Kamloops, Sugarloaf Ranch transect	50.638	-120.451	18-Aug-2009	J. R. deWaard	JDWC
Lacinipolia acutipennis	-	CNCNoctuoidea7970	KJ382155	CAN: BC: Kirby Flats	50.533	-121.717	10-Jul-1999	J. Troubridge	CNC
Lacinipolia acutipennis	-	CNCNoctuoidea7978	KJ393302	CAN: BC: Kirby Flats	50.533	-121.717	20-Aug-1998	J. Troubridge	CNC
Lacinipolia acutipennis	-	CGWC-4314	KJ381272	CAN: BC: Meldrum Creek	52.09	-122.175	13-Aug-1996	A. I. Fischer	BIO
Lacinipolia acutipennis	-	10-JDWBC-7435	HM869637	CAN: BC: Okanagan Falls, Irrigation Rd. West	49.318	-119.507	17-Aug-2009	J. R. deWaard	JDWC
Lacinipolia acutipennis	-	10-JDWBC-7122	HM869294	CAN: BC: Okanagan Falls, Mahoney Lake West	49.291	-119.591	03-Sep-2009	J. R. deWaard	RBCM
Lacinipolia acutipennis	-	CGWC-3586	KJ389714	CAN: BC: Riske Creek; Deer Park Ranch on Moon Road	51.927	-122.295	12-Aug-1996	A. I. Fischer	BIO
Lacinipolia acutipennis	-	CGWC-3588	KJ390157	CAN: BC: Riske Creek; Deer Park Ranch on Moon Road	51.927	-122.295	13-Aug-1996	A. I. Fischer	BIO
Lacinipolia acutipennis	-	CGWC-4312	KJ381294	CAN: BC: Riske Creek; Doc English Gulch	51.927	-122.337	10-Aug-1996	A. I. Fischer	BIO
Lacinipolia acutipennis	-	CGWC-4315	KJ392767	CAN: BC: Riske Creek; Moon Road	51.934	-122.276	10-Aug-1996	A. I. Fischer	BIO
Lacinipolia acutipennis	-	BIOUG00851-E02	JN301623	USA: CA: Lassen Co., 121 Fir Street in Westwood	40.3	-121.007	13-Sep-2008	J. Moore	BIO
Lacinipolia acutipennis	-	BIOUG06722-F04	-	USA: CA: Lassen Co., 121 Fir Street in Westwood	40.3036	-121.009	05-Sep-2012	J. Moore	BIO
Lacinipolia acutipennis	-	BIOUG00850-H10	JN301582	USA: CA: Plumas Co., Camp Conery by Lake Almanor	40.171	-121.088	15-Sep-2007	J. Moore	BIO
Lacinipolia acutipennis	-	CNCLEP00113334	-	USA: CA: San Diego Co, S rim Penasquitos Cyn.	32.9408	-117.136	11-Oct-1999	T. Mustelin	CNC
Lacinipolia acutipennis	-	CNCLEP00113335	-	USA: CA: San Diego Co., NAS Miramar 5	32.89	-117.12	22-Sep-1996	N. Bloomfield	CNC
Lacinipolia acutipennis	-	CNCNoctuoidea10001	-	USA: OR: Suplee	44.02	-119.65	12-Sep-1999	J. Troubridge	CNC
Lacinipolia acutipennis	-	CNCNoctuoidea7980	-	USA: WA: Vantage	46.942	-119.908	28-Aug-1998	L. Crabo	CNC
Lacinipolia dimocki	-	CNCNoctuoidea7973	-	USA: CA: Plumas Co., Happy Valley	39.867	-120.617	28-Aug-2000	J. Troubridge	CNC
Lacinipolia dimocki	-	CNCNoctuoidea7968	-	USA: CA: Plumas Co., Jackson Creek	39.883	-120.65	14-Jun-1999	J. Troubridge	CNC
Lacinipolia dimocki	-	CNCNoctuoidea7972	-	USA: CA: Plumas Co., Jackson Creek	39.883	-120.65	14-Jun-1999	J. Troubridge	CNC
Lacinipolia dimocki	-	CNCNoctuoidea12763	-	USA: CA: San Bern. Co., San Bern. Mtns, Johnston Grade	34.338	-116.839	25-May-2006	T. Mustelin	CNC
Lacinipolia dimocki	-	CNC LEP00053133	-	USA: CA: San Diego Co., Laguna Mtns, Kitchen Ck Rd	32.77	-116.45	29-Aug-2000	T. Mustelin	CNC
Lacinipolia dimocki	-	CNC LEP00053134	-	USA: CA: San Diego Co., Laguna Mtns, Pine Creek Rd	32.9	-116.48	01-Jul-2000	T. Mustelin	CNC
Lacinipolia dimocki	-	CNCNoctuoidea7969	-	USA: CA: San Diego Co., Laguna Mtns, Pine Creek Rd	32.9	-116.48	01-Jul-2000	T. Mustelin	CNC
Lacinipolia dimocki	-	06-BLLOC-2187	-	USA: CA: San Diego Co., Miller Valley	32.41	-116.23	31-May-2006	N. Bloomfield	BIO
Lacinipolia dimocki	-	06-BLLOC-2190	-	USA: CA: San Diego Co., Miller Valley	32.41	-116.23	31-May-2006	N. Bloomfield	BIO
Lacinipolia dimocki	-	06-BLLOC-2191	-	USA: CA: San Diego Co., Miller Valley	32.41	-116.23	31-May-2006	N. Bloomfield	BIO
Lacinipolia dimocki	-	06-BLLOC-2293	-	USA: CA: San Diego Co., Miller Valley	32.41	-116.23	14-Jun-2006	N. Bloomfield	BIO
Lacinipolia dimocki	-	06-BLLOC-3040	-	USA: CA: San Diego Co., Miller Valley	32.41	-116.23	14-Jun-2006	N. Bloomfield	BIO
Lacinipolia dimocki	-	06-BLLOC-3286	-	USA: CA: San Diego Co., Miller Valley	32.41	-116.23	14-Jun-2006	N. Bloomfield	BIO
Lacinipolia dimocki	-	06-BLLOC-4209	-	USA: CA: San Diego Co., Miller Valley	32.41	-116.23	14-Jul-2006	N. Bloomfield	BIO
Lacinipolia dimocki	-	06-BLLOC-4210	-	USA: CA: San Diego Co., Miller Valley	32.41	-116.23	14-Jul-2006	N. Bloomfield	BIO
Lacinipolia pensilis	-	BIOUG03567-C06	KM543805	CAN: AB: Banff NP, Storm Mountain	51.282	-115.944	16-Jun-2012	BIOBus 2012	BIO
Lacinipolia pensilis	-	08BBLEP-04606	KJ391826	CAN: AB: Banff NP, Vermillion Lakes	51.176	-115.635	01-Aug-2008	BIObus 2008	BIO
Lacinipolia pensilis	-	08BBLEP-04608	KJ390685	CAN: AB: Banff NP, Vermillion Lakes	51.176	-115.635	01-Aug-2008	BIObus 2008	BIO
Lacinipolia pensilis	-	CNCNoctuoidea10822	KJ381287	CAN: AB: Waterton Lakes NP	49.1	-113.958	31-Aug-2005	J. Troubridge, G. G. Anweiler	CNC
Lacinipolia pensilis	-	UASM58742	KJ389825	CAN: AB: Waterton Lakes NP	49.1	-113.903	31-Aug-2005	G. G. Anweiler	UASM
Lacinipolia pensilis	-	UASM58743	KJ392232	CAN: AB: Waterton Lakes NP	49.1	-113.903	31-Aug-2005	G. G. Anweiler	UASM
Lacinipolia pensilis	-	08BBLEP-03276	KJ381971	CAN: AB: Waterton Lakes NP, Townsite Campground	49.045	-113.913	23-Jul-2008	BIObus 2008	BIO
Lacinipolia pensilis	-	HLC-23281	KJ387000	CAN: BC: Glacier NP, Bear Falls trailhead	51.3534	-117.435	06-Aug-2005	K. Pickthorn	BIO
Lacinipolia pensilis	-	HLC-23113	KJ382583	CAN: BC: Golden, Cabin on Golden-Donald Upper Rd	51.3719	-116.982	04-Aug-2005	K. Pickthorn	BIO
Lacinipolia pensilis	-	BIOUG11218-C07	-	CAN: BC: Kamloops, 10 km W, New Afton Mine	50.658	-120.528	08-Aug-2013	C. Simon	BIO
Lacinipolia pensilis	-	BIOUG12730-H06	-	CAN: BC: Kamloops, 10 km W, New Afton Mine	50.672	-120.533	01-Aug-2013	C. Simon	BIO
Lacinipolia pensilis	-	BIOUG12731-A05	-	CAN: BC: Kamloops, 10 km W, New Afton Mine	50.672	-120.533	01-Aug-2013	C. Simon	BIO
Lacinipolia pensilis	-	08-JDWBC-3247	KJ387110	CAN: BC: Kamloops, Coquihalla Hwy	50.643	-120.485	31-Jul-2008	J. R. deWaard	JDWC
Lacinipolia pensilis	-	08-JDWBC-3251	KJ387575	CAN: BC: Kamloops, Coquihalla Hwy	50.643	-120.485	31-Jul-2008	J. R. deWaard	JDWC
Lacinipolia pensilis	-	08-JDWBC-3257	KJ381454	CAN: BC: Kamloops, Coquihalla Hwy	50.643	-120.485	31-Jul-2008	J. R. deWaard	JDWC
Lacinipolia pensilis	-	08-JDWBC-3273	KJ384124	CAN: BC: Kamloops, Coquihalla Hwy	50.643	-120.485	31-Jul-2008	J. R. deWaard	JDWC
Lacinipolia pensilis	-	08-JDWBC-2108	KJ392823	CAN: BC: Kamloops, Dewdrop Ecoreserve East	50.747	-120.555	31-Jul-2008	J. R. deWaard	JDWC
Lacinipolia pensilis	-	10-JDWBC-6740	HM868879	CAN: BC: Kamloops, Dewdrop Ecoreserve East	50.747	-120.555	04-Aug-2009	J. R. deWaard	JDWC
Lacinipolia pensilis	-	08-JDWBC-0252	KJ384661	CAN: BC: Kamloops, KC Park Kamloops Jail	50.67	-120.408	31-Jul-2008	J. R. deWaard	JDWC
Lacinipolia pensilis	-	08-JDWBC-0480	KJ392122	CAN: BC: Kamloops, KC Park nr. Home Depot	50.666	-120.376	31-Jul-2008	J. R. deWaard	JDWC
Lacinipolia pensilis	-	08-JDWBC-2862	KJ386088	CAN: BC: Kamloops, Six Mile East	50.739	-120.727	31-Jul-2008	J. R. deWaard	JDWC
Lacinipolia pensilis	-	08-JDWBC-2863	KJ384736	CAN: BC: Kamloops, Six Mile East	50.739	-120.727	31-Jul-2008	J. R. deWaard	JDWC
Lacinipolia pensilis	-	08-JDWBC-2868	KJ387960	CAN: BC: Kamloops, Six Mile East	50.739	-120.727	31-Jul-2008	J. R. deWaard	JDWC
Lacinipolia pensilis	-	08-JDWBC-2871	KJ385516	CAN: BC: Kamloops, Six Mile East	50.739	-120.727	31-Jul-2008	J. R. deWaard	JDWC
Lacinipolia pensilis	-	08-JDWBC-2873	KJ381921	CAN: BC: Kamloops, Six Mile East	50.739	-120.727	31-Jul-2008	J. R. deWaard	JDWC
Lacinipolia pensilis	-	08-JDWBC-1344	KJ394305	CAN: BC: Kamloops, Sugarloaf Ranch	50.638	-120.451	09-Jul-2008	J. R. deWaard	JDWC
Lacinipolia pensilis	-	08-JDWBC-1346	KJ383838	CAN: BC: Kamloops, Sugarloaf Ranch	50.638	-120.451	09-Jul-2008	J. R. deWaard	JDWC
Lacinipolia pensilis	-	10-JDWBC-6497	HM868614	CAN: BC: Kamloops, Sugarloaf Ranch transect	50.638	-120.451	04-Aug-2009	J. R. deWaard	RBCM
Lacinipolia pensilis	-	10-JDWBC-6540	HM868660	CAN: BC: Kamloops, Sugarloaf Ranch transect	50.638	-120.451	04-Aug-2009	J. R. deWaard	RBCM
Lacinipolia pensilis	-	10-JDWBC-7476	HM869682	CAN: BC: Okanagan Falls, Irrigation Rd. East	49.312	-119.502	17-Aug-2009	J. R. deWaard	JDWC
Lacinipolia pensilis	-	10-JDWBC-7231	HM869413	CAN: BC: Okanagan Falls, Irrigation Rd. West	49.318	-119.507	03-Sep-2009	J. R. deWaard	JDWC
Lacinipolia pensilis	-	10-JDWBC-7394	HM869592	CAN: BC: Okanagan Falls, Mahoney Lake East	49.285	-119.586	17-Aug-2009	J. R. deWaard	JDWC
Lacinipolia pensilis	-	CNCNoctuoidea7979	KJ391692	CAN: BC: Osoyoos, Mount Kobau	49.1	-119.65	13-Aug-1998	J. Troubridge	CNC
Lacinipolia pensilis	-	CGWC-4316	KJ389904	CAN: BC: Riske Creek; Bechers Prairie	51.977	-122.464	14-Aug-1996	A. I. Fischer	BIO
Lacinipolia pensilis	-	CGWC-1967	KJ382359	CAN: BC: Riske Creek; Deer Park Ranch on Moon Road	51.922	-122.287	10-Aug-1996	A. I. Fischer	BIO
Lacinipolia pensilis	-	CGWC-4319	KJ383744	CAN: BC: Riske Creek; Doc English Gulch	51.921	-122.338	13-Aug-1996	A. I. Fischer	BIO
Lacinipolia pensilis	-	CGWC-4334	KJ392799	CAN: BC: Riske Creek; Doc English Gulch	51.943	-122.284	24-Jul-1996	A. I. Fischer	BIO
Lacinipolia pensilis	-	CGWC-4304	KJ383194	CAN: BC: Riske Creek; English Road	51.953	-122.27	24-Jul-1996	A. I. Fischer	BIO
Lacinipolia pensilis	-	CGWC-4311	KJ387767	CAN: BC: Riske Creek; Farwell Canyon Rd	51.909	-122.532	17-Aug-1996	A. I. Fischer	BIO
Lacinipolia pensilis	-	CGWC-1966	KJ386038	CAN: BC: Riske Creek; Moon Road	51.943	-122.284	24-Jul-1996	A. I. Fischer	BIO
Lacinipolia pensilis	-	CGWC-1968	KJ387679	CAN: BC: Riske Creek; Moon Road	51.936	-122.277	24-Jul-1996	A. I. Fischer	BIO
Lacinipolia pensilis	-	CGWC-4317	KJ392803	CAN: BC: Riske Creek; road to Farwell Canyon	51.909	-122.532	17-Aug-1997	A. I. Fischer	BIO
Lacinipolia pensilis	-	PFC-2006-1643	HQ960046	CAN: BC: Saanich, Prospect Lake, Echo Dr.	48.515	-123.435	10-Aug-2006	L. Mavin, M. Young	PFC
Lacinipolia pensilis	-	PFC-2006-1648	KJ388070	CAN: BC: Saanich, Prospect Lake, Echo Dr.	48.515	-123.435	10-Aug-2006	L. Mavin, M. Young	PFC
Lacinipolia pensilis	-	PFC-2006-2082	KJ382933	CAN: BC: Saanich, Prospect Lake, Echo Dr.	48.515	-123.435	31-Aug-2006	L. Mavin, M. Young	PFC
Lacinipolia pensilis	-	PFC-2006-2084	KJ384413	CAN: BC: Saanich, Prospect Lake, Echo Dr.	48.515	-123.435	31-Aug-2006	L. Mavin, M. Young	PFC
Lacinipolia pensilis	-	PFC-2006-2085	KJ387754	CAN: BC: Saanich, Prospect Lake, Echo Dr.	48.515	-123.435	31-Aug-2006	L. Mavin, M. Young	PFC
Lacinipolia pensilis	-	AVBC 1278-11	KJ384400	CAN: BC: Vancouver Island, Port Alberni	49.284	-124.768	26-Aug-2011	L. Avis	BIO
Lacinipolia pensilis	-	CNCNoctuoidea7976	-	USA: WA: Bethel Ridge	46.79	-121.09	18-Aug-1995	J. Troubridge	CNC
Lacinipolia pensilis	-	CNCNoctuoidea7977	-	USA: WA: Junior Point	47.983	-120.383	18-Jul-1998	J. Troubridge	CNC
Lacinipolia sareta	A	UASM41996	KJ390355	CAN: AB: 3 km east Jenner Bridge	50.844	-111.154	14-Jun-2005	G. G. Anweiler	UASM
Lacinipolia sareta	A	UASM41403	KJ393925	CAN: AB: 6 km se Fort Assiniboine	54.294	-114.706	26-Jun-1999	G. G. Anweiler	UASM
Lacinipolia sareta	A	UASM41493	KJ390411	CAN: AB: 6 km se Fort Assiniboine	54.294	-114.706	26-Jun-1999	G. G. Anweiler	UASM
Lacinipolia sareta	E	08BBLEP-04589	KJ385140	CAN: AB: Banff NP, Vermillion Lakes	51.176	-115.635	01-Aug-2008	BIObus 2008	BIO
Lacinipolia sareta	A	UASM58450	KJ391260	CAN: AB: Bow Island	49.91	-111.491	20-Jul-2005	G. G. Anweiler	UASM
Lacinipolia sareta	A	UASM58460	KJ390241	CAN: AB: Bow Island area	49.91	-111.491	20-Jul-2005	G. G. Anweiler	UASM
Lacinipolia sareta	A	UASM24141	KJ388713	CAN: AB: Brown Creek, 30 km nnw Nordegg	52.727	-116.359	19-Jul-2002	G. G. Anweiler	UASM
Lacinipolia sareta	C	UASM19841	KJ389037	CAN: AB: Dinosaur Prov. Park	50.84	-111.612	08-Sep-2000	G. G. Anweiler	UASM
Lacinipolia sareta	E	10BBCLP-1479	JF842477	CAN: AB: Jasper NP, 6th Bridge	52.933	-118.034	26-Jun-2010	BIObus 2010	BIO
Lacinipolia sareta	A	UASM41495	KJ392070	CAN: AB: Lost River valley s. Onefour	49.036	-110.47	26-Jun-2000	G. G. Anweiler	UASM
Lacinipolia sareta	A	UASM41496	KJ386015	CAN: AB: Lost River valley s. Onefour	49.036	-110.47	26-Jun-2000	G. G. Anweiler	UASM
Lacinipolia sareta	A	UASM56978	KJ388224	CAN: AB: Lost River valley west Onefour	49.102	-110.585	23-Jun-2004	G. G. Anweiler	UASM
Lacinipolia sareta	A	UASM78000	KJ390025	CAN: AB: Pakowki Lake dunes	49.398	-110.875	21-Jul-2005	G. G. Anweiler	UASM
Lacinipolia sareta	A	UASM58484	KJ385380	CAN: AB: Red Deer River north of Buffalo	50.849	-110.698	16-Jun-2005	G. G. Anweiler	UASM
Lacinipolia sareta	A	UASM77831	KJ387434	CAN: AB: Red Deer River north of Buffalo	50.849	-110.697	16-Jun-2005	G. G. Anweiler	UASM
Lacinipolia sareta	A	UASM77832	KJ390373	CAN: AB: Red Deer River north of Buffalo	50.849	-110.697	16-Jun-2005	G. G. Anweiler	UASM
Lacinipolia sareta	A	UASM41494	KJ382438	CAN: AB: Sandy Point Recreation Area	50.743	-110.071	25-Jun-2000	G. G. Anweiler	UASM
Lacinipolia sareta	C	UASM58808	KJ387330	CAN: AB: Taber	49.815	-112.164	01-Sep-2005	G. G. Anweiler	UASM
Lacinipolia sareta	A	UASM57243	KJ394417	CAN: AB: Taber Municipal Park	49.815	-112.164	21-Jun-2004	G. G. Anweiler	UASM
Lacinipolia sareta	A	UASM57244	KJ390802	CAN: AB: Taber Municipal Park	49.815	-112.164	21-Jun-2004	G. G. Anweiler	UASM
Lacinipolia sareta	A	UASM57279	KJ383600	CAN: AB: Taber Municipal Park	49.815	-112.164	21-Jun-2004	G. G. Anweiler	UASM
Lacinipolia sareta	E	BIOUG03610-B07	KM554822	CAN: AB: Waterton Lakes NP	49.083	-113.876	12-Jul-2012	E. Sylvester	BIO
Lacinipolia sareta	E	CBCC1030	KJ388630	CAN: AB: Waterton Lakes NP	49.1	-113.903	07-Jul-2005	B. C. Christensen	UASM
Lacinipolia sareta	E	UASM41460	KJ386023	CAN: AB: Waterton Lakes NP	49.026	-113.685	07-Jul-2005	G. G. Anweiler	UASM
Lacinipolia sareta	E	UASM41468	KJ394062	CAN: AB: Waterton Lakes NP	49.1	-113.95	11-Jul-2005	G. G. Anweiler	UASM
Lacinipolia sareta	E	UASM58741	KJ391066	CAN: AB: Waterton Lakes NP	49.1	-113.903	11-Jul-2005	G. G. Anweiler	UASM
Lacinipolia sareta	C	UASM58744	KJ386915	CAN: AB: Waterton Lakes NP	49.1	-113.903	31-Aug-2005	G. G. Anweiler	UASM
Lacinipolia sareta	E	UASM77783	KJ393427	CAN: AB: Waterton Lakes NP	49.054	-113.912	11-Jul-2005	G. G. Anweiler	UASM
Lacinipolia sareta	E	UASM77865	KJ384262	CAN: AB: Waterton Lakes NP	49.1	-113.903	12-Jul-2005	G. G. Anweiler	UASM
Lacinipolia sareta	E	08BBLEP-02243	KJ384516	CAN: AB: Waterton Lakes NP, Blakiston Creek	49.078	-113.882	26-Jul-2008	BIObus 2008	BIO
Lacinipolia sareta	E	08BBLEP-02571	KJ384680	CAN: AB: Waterton Lakes NP, Blakiston Creek	49.078	-113.882	26-Jul-2008	BIObus 2008	BIO
Lacinipolia sareta	E	08BBLEP-03847	KJ381660	CAN: AB: Waterton Lakes NP, Carthew Creek	49.049	-113.913	25-Jul-2008	BIObus 2008	BIO
Lacinipolia sareta	E	08BBLEP-05397	KJ391879	CAN: AB: Waterton Lakes NP, Coppermine Creek	49.105	-113.959	08-Aug-2008	BIObus 2008	BIO
Lacinipolia sareta	E	08BBLEP-04358	KJ390930	CAN: AB: Waterton Lakes NP, Maskinonge Lake	49.11	-113.842	05-Aug-2008	BIObus 2008	BIO
Lacinipolia sareta	A	08BBCOL-0402	-	CAN: AB: Waterton Lakes NP, Summit Lake Trail	49.008	-114.025	25-Jul-2008	BIObus 2008	BIO
Lacinipolia sareta	E	08BBLEP-03280	KJ385707	CAN: AB: Waterton Lakes NP, Townsite Campground	49.045	-113.913	23-Jul-2008	BIObus 2008	BIO
Lacinipolia sareta	E	08BBLEP-03296	KJ381733	CAN: AB: Waterton Lakes NP, Townsite Campground	49.045	-113.913	23-Jul-2008	BIObus 2008	BIO
Lacinipolia sareta	E	08BBLEP-03333	KJ393367	CAN: AB: Waterton Lakes NP, Townsite Campground	49.045	-113.913	23-Jul-2008	BIObus 2008	BIO
Lacinipolia sareta	E	08BBLEP-03618	KJ393793	CAN: AB: Waterton Lakes NP, Townsite Campground	49.045	-113.913	21-Jul-2008	BIObus 2008	BIO
Lacinipolia sareta	E	08BBLEP-03683	KJ387043	CAN: AB: Waterton Lakes NP, Townsite Campground	49.045	-113.913	23-Jul-2008	BIObus 2008	BIO
Lacinipolia sareta	E	08BBLEP-03696	KJ384366	CAN: AB: Waterton Lakes NP, Townsite Campground	49.045	-113.913	21-Jul-2008	BIObus 2008	BIO
Lacinipolia sareta	E	08BBLEP-03705	KJ387100	CAN: AB: Waterton Lakes NP, Townsite Campground	49.045	-113.913	21-Jul-2008	BIObus 2008	BIO
Lacinipolia sareta	A	CNCNoctuoidea10002	KJ381753	CAN: AB: Writing-on-Stone PP	49.082	-111.615	28-Jun-2000	J. Troubridge	CNC
Lacinipolia sareta	A	CNCNoctuoidea10004	KJ390049	CAN: AB: Writing-on-Stone PP	49.082	-111.615	28-Jun-2000	J. Troubridge	CNC
Lacinipolia sareta	A	UASM24517	KJ381741	CAN: AB: Writing-on-Stone PP	49.082	-111.615	28-Jun-2000	G. G. Anweiler	UASM
Lacinipolia sareta	A	UASM24522	KJ387379	CAN: AB: Writing-on-Stone PP	49.082	-111.615	29-Jun-2000	G. G. Anweiler	UASM
Lacinipolia sareta	A	UASM34842	KJ388138	CAN: AB: Writing-on-Stone PP	49.082	-111.615	14-Jun-1999	G. G. Anweiler	UASM
Lacinipolia sareta	E	UASM57936	KJ388113	CAN: AB: Writing-on-Stone PP	49.082	-111.615	17-Jun-1999	G. G. Anweiler	UASM
Lacinipolia sareta	A	UASM58753	KJ391126	CAN: AB: Writing-on-Stone PP	49.082	-111.615	16-Jun-1999	G. G. Anweiler	UASM
Lacinipolia sareta	E	UASM58756	KJ389446	CAN: AB: Writing-on-Stone PP	49.082	-111.615	29-May-2000	B. C. Schmidt	UASM
Lacinipolia sareta	A	UASM58757	KJ385233	CAN: AB: Writing-on-Stone PP	49.082	-111.615	28-Jun-2000	G. G. Anweiler	UASM
Lacinipolia sareta	E	UASM58758	KJ388211	CAN: AB: Writing-on-Stone PP	49.082	-111.615	15-Jun-1999	G. G. Anweiler	UASM
Lacinipolia sareta	A	UASM77799	KJ381881	CAN: AB: Writing-on-Stone PP	49.084	-111.623	28-Jun-2000	G. G. Anweiler	UASM
Lacinipolia sareta	E	BIOUG07218-C12	-	CAN: BC: Kamloops, 10 km W, New Afton Mine	50.643	-120.516	13-Jun-2013	C. Simon	BIO
Lacinipolia sareta	E	10-JDWBC-5514	HM867569	CAN: BC: Kamloops, Dewdrop Ecoreserve East	50.747	-120.555	09-Jun-2009	J. R. deWaard	RBCM
Lacinipolia sareta	E	10-JDWBC-5575	HM867634	CAN: BC: Kamloops, Dewdrop Ecoreserve East	50.747	-120.555	20-Jun-2009	J. R. deWaard	RBCM
Lacinipolia sareta	E	08-JDWBC-0119	KJ381266	CAN: BC: Kamloops, KC Park nr. Home Depot	50.666	-120.376	12-Jun-2008	J. R. deWaard	JDWC
Lacinipolia sareta	E	08-JDWBC-0128	KJ393962	CAN: BC: Kamloops, KC Park nr. Home Depot	50.666	-120.376	12-Jun-2008	J. R. deWaard	JDWC
Lacinipolia sareta	E	08-JDWBC-0132	KJ388655	CAN: BC: Kamloops, KC Park nr. Home Depot	50.666	-120.376	12-Jun-2008	J. R. deWaard	JDWC
Lacinipolia sareta	E	10-JDWBC-5548	HM867606	CAN: BC: Kamloops, Six Mile East	50.739	-120.727	20-Jun-2009	J. R. deWaard	RBCM
Lacinipolia sareta	E	10-JDWBC-6098	HM868197	CAN: BC: Kamloops, Six Mile East transect	50.739	-120.727	11-Jul-2009	J. R. deWaard	JDWC
Lacinipolia sareta	E	CNCNoctuoidea10003	KJ384274	CAN: BC: Kirby Flats	50.533	-121.717	06-Jul-1999	J. Troubridge	CNC
Lacinipolia sareta	E	10BBCLP-1335	JF842345	CAN: BC: Kootenay NP, Redstreak Cmpgrd.	50.627	-116.055	27-Jul-2010	BIObus 2010	BIO
Lacinipolia sareta	E	10BBCLP-1466	JF842467	CAN: BC: Kootenay NP, Redstreak Cmpgrd.	50.627	-116.055	27-Jul-2010	BIObus 2010	BIO
Lacinipolia sareta	E	10BBCLP-1568	JF842563	CAN: BC: Kootenay NP, Redstreak Cmpgrd.	50.631	-116.054	26-Jul-2010	BIObus 2010	BIO
Lacinipolia sareta	E	10-JDWBC-5715	HM867785	CAN: BC: Okanagan Falls, Irrigation Rd. East	49.312	-119.502	19-Jun-2009	J. R. deWaard	JDWC
Lacinipolia sareta	E	10-JDWBC-5717	HM867787	CAN: BC: Okanagan Falls, Irrigation Rd. East	49.312	-119.502	19-Jun-2009	J. R. deWaard	JDWC
Lacinipolia sareta	E	10-JDWBC-5946	HM868033	CAN: BC: Okanagan Falls, Irrigation Rd. East	49.312	-119.502	10-Jul-2009	J. R. deWaard	JDWC
Lacinipolia sareta	E	10-JDWBC-5602	HM867663	CAN: BC: Okanagan Falls, Mahoney Lake East	49.285	-119.586	19-Jun-2009	J. R. deWaard	JDWC
Lacinipolia sareta	E	10-JDWBC-5429	HM867476	CAN: BC: Okanagan Falls, Mahoney Lake West	49.291	-119.591	08-Jun-2009	J. R. deWaard	RBCM
Lacinipolia sareta	E	10-JDWBC-5820	HM867896	CAN: BC: Okanagan Falls, Mahoney Lake West	49.291	-119.591	19-Jun-2009	J. R. deWaard	JDWC
Lacinipolia sareta	E	10-JDWBC-5821	HM867898	CAN: BC: Okanagan Falls, Mahoney Lake West	49.291	-119.591	19-Jun-2009	J. R. deWaard	JDWC
Lacinipolia sareta	E	CGWC-4318	KJ387736	CAN: BC: Riske Creek; Bechers Prairie	51.977	-122.464	14-Aug-1996	A. I. Fischer	BIO
Lacinipolia sareta	E	CGWC-3585	KJ382586	CAN: BC: Riske Creek; Deer Park Ranch on Moon Road	51.917	-122.299	23-Jul-1996	A. I. Fischer	BIO
Lacinipolia sareta	E	CGWC-4306	KJ388535	CAN: BC: Riske Creek; Deer Park Ranch on Moon Road	51.922	-122.287	23-Jul-1996	A. I. Fischer	BIO
Lacinipolia sareta	E	CGWC-3582	KJ386329	CAN: BC: Riske Creek; Doc English Gulch	51.943	-122.364	11-Jul-1996	A. I. Fischer	BIO
Lacinipolia sareta	E	CGWC-3583	KJ386612	CAN: BC: Riske Creek; Doc English Gulch	51.943	-122.364	14-Jul-1996	A. I. Fischer	BIO
Lacinipolia sareta	E	CGWC-4305	KJ388818	CAN: BC: Riske Creek; Doc English Gulch	51.937	-122.351	13-Aug-1996	A. I. Fischer	BIO
Lacinipolia sareta	E	CGWC-4308	KJ394391	CAN: BC: Riske Creek; Doc English Gulch	51.923	-122.335	24-Jul-1996	A. I. Fischer	BIO
Lacinipolia sareta	E	CGWC-1965	KJ381880	CAN: BC: Riske Creek; Doc English Gulch; Moon Lake	51.956	-122.374	11-Jul-1996	A. I. Fischer	BIO
Lacinipolia sareta	E	CGWC-3584	KJ391703	CAN: BC: Riske Creek; English Road	51.953	-122.27	14-Jul-1996	A. I. Fischer	BIO
Lacinipolia sareta	E	CGWC-3587	KJ384291	CAN: BC: Riske Creek; Highway 20	51.986	-122.279	21-Jun-1997	A. I. Fischer	BIO
Lacinipolia sareta	E	CGWC-1969	KJ392891	CAN: BC: Riske Creek; Moon Road	51.943	-122.284	13-Jul-1996	A. I. Fischer	BIO
Lacinipolia sareta	E	CGWC-4307	KJ382675	CAN: BC: Riske Creek; Moon Road	51.96	-122.285	12-Jul-1996	A. I. Fischer	BIO
Lacinipolia sareta	A	08BBLEP-01136	KJ387956	CAN: MB: Riding Mountain NP, Wasagaming cmpgd	50.656	-99.962	08-Jul-2008	BIObus 2008	BIO
Lacinipolia sareta	A	CNCLEP00113330	-	CAN: ON: Lambton Co., Port Franks	43.2167	-81.9	30-Jul-1997	K. H. Steed	CNC
Lacinipolia sareta	A	CNCLEP 00119645	-	CAN: ON: Manitoulin Island, Dominion Bay	45.7	-82.4167	2005-07-09	J. K. Morton	CNC
Lacinipolia sareta	A	CNCLEP 00119666	-	CAN: ON: Manitoulin Island, Misery Bay bog	45.9167	-82.4667	1989-07-04	J. K. Morton	CNC
Lacinipolia sareta	B	CNCLEP 00119665	-	CAN: ON: Prince Edw. Co., Sandbanks PP, Richardson's Beach	43.905	-77.285	2014-08-01	B. C. Schmidt	CNC
Lacinipolia sareta	E	10BBCLP-1468	JF842469	CAN: ON: Pukaskwa NP, Pukaskwa NP Halfway Lake	48.594	-86.296	10-Jun-2010	BIObus 2010	BIO
Lacinipolia sareta	B	CNCLEP 00119643	-	CAN: QC: Mont St Hilaire, cour du 545 Boul. Laurier	45.3506	-73.1003	2004-07-14	A. Charpentier	CNC
Lacinipolia sareta	B	DH010534	KJ389957	CAN: QC: Rougemont, Montagne	45.465	-73.075	04-Jul-2005	D.Handfield	DHC
Lacinipolia sareta	A	UASM41400	KJ394096	CAN: SK: Crooked Lake	50.621	-102.725	21-Jul-1998	G. G. Anweiler	UASM
Lacinipolia sareta	A	UASM41401	KJ381517	CAN: SK: Crooked Lake	50.621	-102.725	09-Jul-1997	G. G. Anweiler	UASM
Lacinipolia sareta	A	UASM41402	KJ383799	CAN: SK: Crooked Lake	50.621	-102.725	05-Jul-1998	G. G. Anweiler	UASM
Lacinipolia sareta	A	08BBLEP-01815	KJ383427	CAN: SK: Grasslands NP, 70 Mile Butte Rd.	49.203	-107.689	15-Jul-2008	BIObus 2008	BIO
Lacinipolia sareta	A	08BBLEP-01817	KJ382181	CAN: SK: Grasslands NP, 70 Mile Butte Rd.	49.203	-107.689	15-Jul-2008	BIObus 2008	BIO
Lacinipolia sareta	A	08BBLEP-02022	KJ386225	CAN: SK: Grasslands NP, Belza`s Ranch	49.154	-107.516	19-Jul-2008	BIObus 2008	BIO
Lacinipolia sareta	A	08BBLEP-02032	KJ390192	CAN: SK: Grasslands NP, Belza`s Ranch	49.154	-107.516	19-Jul-2008	BIObus 2008	BIO
Lacinipolia sareta	A	08BBLEP-02037	KJ387808	CAN: SK: Grasslands NP, Belza`s Ranch	49.152	-107.516	19-Jul-2008	BIObus 2008	BIO
Lacinipolia sareta	A	08BBLEP-02041	KJ391562	CAN: SK: Grasslands NP, Belza`s Ranch	49.152	-107.516	19-Jul-2008	BIObus 2008	BIO
Lacinipolia sareta	A	08BBLEP-02043	KJ382812	CAN: SK: Grasslands NP, Belza`s Ranch	49.152	-107.516	19-Jul-2008	BIObus 2008	BIO
Lacinipolia sareta	A	08BBLEP-02059	KJ386362	CAN: SK: Grasslands NP, Belza`s Ranch	49.152	-107.516	19-Jul-2008	BIObus 2008	BIO
Lacinipolia sareta	A	08BBLEP-02060	KJ391001	CAN: SK: Grasslands NP, Belza`s Ranch	49.152	-107.516	19-Jul-2008	BIObus 2008	BIO
Lacinipolia sareta	A	08BBLEP-02064	KJ381738	CAN: SK: Grasslands NP, Belza`s Ranch	49.152	-107.516	19-Jul-2008	BIObus 2008	BIO
Lacinipolia sareta	A	08BBLEP-02069	KJ386895	CAN: SK: Grasslands NP, Belza`s Ranch	49.152	-107.516	19-Jul-2008	BIObus 2008	BIO
Lacinipolia sareta	A	08BBLEP-02071	KJ392910	CAN: SK: Grasslands NP, Belza`s Ranch	49.152	-107.516	19-Jul-2008	BIObus 2008	BIO
Lacinipolia sareta	A	08BBLEP-02083	KJ384041	CAN: SK: Grasslands NP, Belza`s Ranch	49.152	-107.516	19-Jul-2008	BIObus 2008	BIO
Lacinipolia sareta	A	08BBLEP-02093	KJ383151	CAN: SK: Grasslands NP, Belza`s Ranch	49.152	-107.516	19-Jul-2008	BIObus 2008	BIO
Lacinipolia sareta	A	08BBLEP-02097	KJ381847	CAN: SK: Grasslands NP, Belza`s Ranch	49.152	-107.516	19-Jul-2008	BIObus 2008	BIO
Lacinipolia sareta	A	08BBLEP-02107	KJ381728	CAN: SK: Grasslands NP, Belza`s Ranch	49.152	-107.516	19-Jul-2008	BIObus 2008	BIO
Lacinipolia sareta	A	08BBLEP-02108	KJ393305	CAN: SK: Grasslands NP, Belza`s Ranch	49.152	-107.516	19-Jul-2008	BIObus 2008	BIO
Lacinipolia sareta	A	08BBLEP-02121	KJ392526	CAN: SK: Grasslands NP, Belza`s Ranch	49.152	-107.516	19-Jul-2008	BIObus 2008	BIO
Lacinipolia sareta	A	08BBLEP-02129	KJ392266	CAN: SK: Grasslands NP, Belza`s Ranch	49.152	-107.516	19-Jul-2008	BIObus 2008	BIO
Lacinipolia sareta	A	08BBLEP-02131	KJ394268	CAN: SK: Grasslands NP, Belza`s Ranch	49.152	-107.516	19-Jul-2008	BIObus 2008	BIO
Lacinipolia sareta	A	08BBLEP-02134	KJ391153	CAN: SK: Grasslands NP, Belza`s Ranch	49.152	-107.516	19-Jul-2008	BIObus 2008	BIO
Lacinipolia sareta	A	08BBLEP-02141	KJ392529	CAN: SK: Grasslands NP, Belza`s Ranch	49.152	-107.516	19-Jul-2008	BIObus 2008	BIO
Lacinipolia sareta	A	08BBLEP-02145	KJ392792	CAN: SK: Grasslands NP, Belza`s Ranch	49.152	-107.516	19-Jul-2008	BIObus 2008	BIO
Lacinipolia sareta	A	08BBLEP-02155	KJ390120	CAN: SK: Grasslands NP, Belza`s Ranch	49.152	-107.516	19-Jul-2008	BIObus 2008	BIO
Lacinipolia sareta	A	08BBLEP-02156	KJ387979	CAN: SK: Grasslands NP, Belza`s Ranch	49.152	-107.516	19-Jul-2008	BIObus 2008	BIO
Lacinipolia sareta	A	08BBLEP-02161	KJ389728	CAN: SK: Grasslands NP, Belza`s Ranch	49.152	-107.516	19-Jul-2008	BIObus 2008	BIO
Lacinipolia sareta	A	08BBLEP-02170	KJ385086	CAN: SK: Grasslands NP, Belza`s Ranch	49.152	-107.516	19-Jul-2008	BIObus 2008	BIO
Lacinipolia sareta	A	BIOUG02743-C04	KM546549	CAN: SK: Grasslands NP, Frenchman R. bridge	49.1494	-107.53	07-Jul-2012	K. England	BIO
Lacinipolia sareta	A	BIOUG02743-C05	KM547808	CAN: SK: Grasslands NP, Frenchman R. bridge	49.1494	-107.53	07-Jul-2012	K. England	BIO
Lacinipolia sareta	A	BIOUG02743-C11	KM549604	CAN: SK: Grasslands NP, Frenchman R. bridge	49.1494	-107.53	07-Jul-2012	K. England	BIO
Lacinipolia sareta	A	BIOUG02743-C12	KM551166	CAN: SK: Grasslands NP, Frenchman R. bridge	49.1494	-107.53	07-Jul-2012	K. England	BIO
Lacinipolia sareta	A	BIOUG05875-F08	KM542368	CAN: SK: Grasslands NP, Frenchman R. bridge	49.1494	-107.53	28-Jul-2012	K. England	BIO
Lacinipolia sareta	A	BIOUG05875-F09	KM545974	CAN: SK: Grasslands NP, Frenchman R. bridge	49.1494	-107.53	28-Jul-2012	K. England	BIO
Lacinipolia sareta	A	BIOUG05875-F12	KM545217	CAN: SK: Grasslands NP, Frenchman R. bridge	49.1494	-107.53	14-Jul-2012	K. England	BIO
Lacinipolia sareta	A	BIOUG06608-A06	KM548200	CAN: SK: Grasslands NP, Frenchman R. bridge	49.1494	-107.53	30-Jun-2012	K. England	BIO
Lacinipolia sareta	A	BIOUG06608-B02	KM550123	CAN: SK: Grasslands NP, Frenchman R. bridge	49.1494	-107.53	30-Jun-2012	K. England	BIO
Lacinipolia sareta	A	BIOUG06608-B03	KM549871	CAN: SK: Grasslands NP, Frenchman R. bridge	49.1494	-107.53	30-Jun-2012	K. England	BIO
Lacinipolia sareta	A	08BBLEP-00744	KJ387941	CAN: SK: Grasslands NP, West Block grasslands	49.18	-107.69	17-Jul-2008	BIObus 2008	BIO
Lacinipolia sareta	A	08BBLEP-00745	KJ386029	CAN: SK: Grasslands NP, West Block grasslands	49.18	-107.69	17-Jul-2008	BIObus 2008	BIO
Lacinipolia sareta	A	08BBLEP-00746	KJ390073	CAN: SK: Grasslands NP, West Block grasslands	49.18	-107.69	17-Jul-2008	BIObus 2008	BIO
Lacinipolia sareta	A	08BBLEP-00747	KJ388838	CAN: SK: Grasslands NP, West Block grasslands	49.18	-107.69	17-Jul-2008	BIObus 2008	BIO
Lacinipolia sareta	E	CNCLEP 00119646	-	CAN: YT: Carcross, 1.5km W, sand dunes	60.176	-134.696	2004-06-25	B. C. Schmidt	CNC
Lacinipolia sareta	D	CMAZ-0163	HM406280	USA: AZ: Cochise Co., Huachuca Mtns.	31.4271	-110.401	17-Oct-2009	C. Melton	BIO
Lacinipolia sareta	D	CMAZ-0284	HM406401	USA: AZ: Cochise Co., Huachuca Mtns.	31.4271	-110.401	06-Nov-2009	C. Melton	BIO
Lacinipolia sareta	D	IAWAZ-1065	-	USA: AZ: Cochise Co., Huachuca Mtns.	31.421	-110.265	01-Apr-2009	Ian Watkinson	IWC
Lacinipolia sareta	D	CMAZ-0317	JF846722	USA: AZ: Cochise Co., Miller Canyon, Huachuca Mtns.	31.4272	-110.253	17-Apr-2010	C. Melton	BIO
Lacinipolia sareta	D	09BBLEP-01295	HM426743	USA: AZ: Coconino Co., Flagstaff, KOA Campground	35.2326	-111.578	03-Jun-2009	K.Perez et al.	BIO
Lacinipolia sareta	D	IAWAZ-1157	-	USA: AZ: Gila Co., Strawberry	34.407	-111.512	12-Jun-2010	Ian Watkinson	IWC
Lacinipolia sareta	D	NOC14880	-	USA: AZ: Pima Co., Mount Hopkins Rd, Santa Rita Mtns	31.6732	-110.935	13-Sep-2002	B. Walsh	CNC
Lacinipolia sareta	D	BIOUG02041-B06	-	USA: AZ: Pima Co., Santa Rita Mountains	31.763	-110.846	20-Oct-2011	C. Melton	BIO
Lacinipolia sareta	D	BIOUG02041-B09	-	USA: AZ: Pima Co., Santa Rita Mountains	31.763	-110.846	20-Oct-2011	C. Melton	BIO
Lacinipolia sareta	D	09BBLEP-02938	GU690711	USA: AZ: Yavapai Co., Beaver Creek, 25 km S Sedona	34.6684	-111.715	28-May-2009	S. McCubbin et al.	BIO
Lacinipolia sareta	D	CNCNoctuoidea7975	-	USA: CA: Lee Vining	37.941	-119.123	05-Jun-2002	J. Troubridge, L. Crabo	CNC
Lacinipolia sareta	D	IAWAZ-0886	HQ960045	USA: CA: Mono Co., Mammoth Lakes	37.647	-119.001	27-Jul-2009	Ian Watkinson	IWC
Lacinipolia sareta	D	IAWAZ-0887	HQ960046	USA: CA: Mono Co., Mammoth Lakes	37.647	-119.001	27-Jul-2009	Ian Watkinson	IWC
Lacinipolia sareta	D	BIOUG01540-D02	-	USA: CA: Mono Lake SP, tufa beach nr Welcome Ctr	37.966	-119.121	03-Aug-2011	BIObus 2011	BIO
Lacinipolia sareta	D	BIOUG01540-D05	-	USA: CA: Mono Lake SP, tufa beach nr Welcome Ctr	37.966	-119.121	03-Aug-2011	BIObus 2011	BIO
Lacinipolia sareta	D	BIOUG01540-D07	-	USA: CA: Mono Lake SP, tufa beach nr Welcome Ctr	37.966	-119.121	03-Aug-2011	BIObus 2011	BIO
Lacinipolia sareta	D	BIOUG01540-D12	-	USA: CA: Mono Lake SP, tufa beach nr Welcome Ctr	37.966	-119.121	03-Aug-2011	BIObus 2011	BIO
Lacinipolia sareta	D	09BBLEP-03418	GU690958	USA: NM: Bernalillo Co., 10 km SW Albuquerque	35.0606	-106.792	04-Jun-2009	K.Perez et al.	BIO
Lacinipolia sareta	D	CNCNoctuoidea12981	-	USA: NM: Bernalillo Co., 3 Gun Springs, Tijeras	35.096	-106.437	25-May-2006	R. W. Holland	CNC
Lacinipolia sareta	D	CNCNoctuoidea12982	-	USA: NM: Bernalillo Co., 3 Gun Springs, Tijeras	35.096	-106.437	25-May-2006	R. W. Holland	CNC
Lacinipolia sareta	D	LEP038048	-	USA: NM: Socorro Co., Water Cyn., 15 mi. NW Socorro	34.3333	-107.583		P. Opler	CNC
Lacinipolia sareta	D	BIOUG01453-D05	-	USA: TX: Palo Duro Canyon SP, Hackberry campground	34.968	-101.671	08-Jul-2011	BIObus 2011	BIO
Lacinipolia sareta	D	BIOUG01453-D07	-	USA: TX: Palo Duro Canyon SP, Hackberry campground	34.968	-101.671	08-Jul-2011	BIObus 2011	BIO
Lacinipolia teligera	teligera	BIOUG13574-B02	-	USA: TX: Edwards Co., Camp Wood	29.683	-100.029	19-Sep-2013	A. Hendrickson	BIO
Lacinipolia teligera	teligera	CNCLEP 00119642	-	USA: TX: Travis Co., Austin	30.2669	-97.7428	1978-10-15	E.C.Knudson	CNC
Lacinipolia vicina	vicina	CNCLEP 00119624	-	USA: NC: Avery Co., Grandfather Mtn	50.6511	-99.9651	2000-10-03	J. B. Sullivan	CNC
Lacinipolia vicina	vicina	14-NCCC-049	-	USA: NC: Watauga Co., Echo Valley	35.223	-87.426	03-Oct-2013	J. B. Sullivan	JBSC
